# Supplementary material for: Spinach (Spinacia oleracea) as green manure modifies the soil nutrients and microbiota structure for enhanced pepper productivity
Source: Sci Rep. 2023 Mar 13;13:4140. doi: 10.1038/s41598-023-31204-8 (PMC10011398; doi:10.1038/s41598-023-31204-8)
Supplement: Supplementary file 2 — Supplementary Information 2. [file 41598_2023_31204_MOESM2_ESM.xlsx]

## Sheet: metastat_bacteria
Additional file: metastat analysis showing differentially abundant bacterial taxa in different green manured and non-amended soils
	compare	Phylum	Class	Order	Family	Genus	mean(group1)	variance(group1)	std.err(group1)	mean(group2)	variance(group2)	std.err(group2)	pvalue	qvalue*	* only qvalue of ≤ 0.05 are listed here
1	Control vs Red	p__Firmicutes	c__Clostridia	o__Clostridiales	f__Clostridiaceae	g__Clostridium_sensu_stricto_1	0	0	0	0.0788395	1.05814e-05	0.00187807	0	0
2	Control vs Spinach	p__Actinobacteriota	c__Actinobacteria	o__Corynebacteriales	f__Nocardiaceae	g__Rhodococcus	0	0	0	0.00694049	8.2108e-08	0.000165437	0	0
3	Control vs Spinach	p__Firmicutes	c__Clostridia	o__Clostridiales	f__Clostridiaceae	g__Clostridium_sensu_stricto_1	0	0	0	0.0392228	4.30087e-06	0.00119734	0.000424242	0.00460449
4	Control vs Spinach	p__Firmicutes	c__Clostridia	o__Clostridiales	f__Clostridiaceae	g__Clostridium_sensu_stricto_12	0	0	0	0.112627	3.8346e-05	0.00357519	0.000848485	0.00613932
5	Control vs Spinach	p__Firmicutes	c__Clostridia	o__Clostridiales	f__Clostridiaceae	g__Clostridium_sensu_stricto_10	0	0	0	0.0109728	1.06771e-06	0.000596577	0.0017316	0.00926681
6	Control vs Spinach	p__Firmicutes	c__Clostridia	o__Clostridiales	f__Caloramatoraceae	g__Fonticella	0	0	0	0.00243766	6.57772e-08	0.000148073	0.00215584	0.00926681
7	Control vs Spinach	p__Bacteroidota	c__Bacteroidia	o__Sphingobacteriales	f__Sphingobacteriaceae	g__Pedobacter	0	0	0	0.00349552	1.46757e-07	0.000221176	0.00258009	0.00926681
8	Control vs Spinach	p__Chloroflexi	c__Ktedonobacteria	o__Ktedonobacterales	f__Ktedonobacteraceae	g__1921-3	0.00821161	4.76418e-07	0.000398505	0.000823654	2.20467e-07	0.000271089	0.00300433	0.00926681
9	Control vs Spinach	p__Proteobacteria	c__Gammaproteobacteria	o__Pseudomonadales	f__Moraxellaceae	g__Acinetobacter	0	0	0	0.00618126	5.01979e-07	0.000409055	0.00342857	0.00926681
10	Control vs Spinach	p__Proteobacteria	c__Gammaproteobacteria	o__Burkholderiales	f__A21b	g__A21b	0.00287995	1.22958e-07	0.00020245	0	0	0	0.00385281	0.00926681
11	Control vs Spinach	p__Firmicutes	c__Clostridia	o__Clostridiales	f__Clostridiaceae	g__Clostridium_sensu_stricto_3	0	0	0	0.00356153	2.10073e-07	0.000264621	0.00427706	0.00926681
12	Control vs Spinach	p__Firmicutes	c__Clostridia	o__Clostridiales	f__Clostridiaceae	g__Clostridium_sensu_stricto_19	0	0	0	0.00304436	1.72943e-07	0.0002401	0.0047013	0.00926681
13	Control vs Spinach	p__Firmicutes	c__Bacilli	o__Bacillales	f__Planococcaceae	g__Psychrobacillus	0	0	0	0.00570236	6.60603e-07	0.000469256	0.00512554	0.00926681
14	Control vs Spinach	p__Myxococcota	c__bacteriap25	o__bacteriap25	f__bacteriap25	g__bacteriap25	0.00888391	1.74537e-06	0.000762752	0	0	0	0.00554978	0.00926681
15	Control vs Spinach	p__Actinobacteriota	c__Actinobacteria	o__Micrococcales	f__Micrococcaceae	g__Paenarthrobacter	0.00178317	9.38647e-08	0.000176885	0	0	0	0.00644589	0.00999429
16	Control vs Spinach	p__Chloroflexi	c__Ktedonobacteria	o__Ktedonobacterales	f__Ktedonobacteraceae	g__JG30a-KF-32	0.0016239	1.04725e-07	0.000186838	0	0	0	0.0077316	0.0109508
17	Control vs Spinach	p__Proteobacteria	c__Gammaproteobacteria	o__Xanthomonadales	f__Xanthomonadaceae	g__Pseudoxanthomonas	0	0	0	0.00303991	4.09692e-07	0.000369546	0.00815584	0.0109508
18	Control vs Spinach	p__Firmicutes	c__Bacilli	o__Bacillales	f__Planococcaceae	g__Solibacillus	0	0	0	0.00315274	6.53821e-07	0.000466841	0.00903896	0.0109508
19	Control vs Spinach	p__Proteobacteria	c__Gammaproteobacteria	o__Xanthomonadales	f__Rhodanobacteraceae	g__Mizugakiibacter	0.0018574	2.43435e-07	0.000284859	0	0	0	0.0094632	0.0109508
20	Control vs Spinach	p__Proteobacteria	c__Gammaproteobacteria	o__Burkholderiales	f__Burkholderiaceae	g__Burkholderia-Caballeronia-Paraburkholderia	0.0070406	3.51589e-06	0.00108257	0	0	0	0.00988745	0.0109508
21	Control vs Spinach	p__Chloroflexi	c__KD4-96	o__KD4-96	f__KD4-96	g__KD4-96	0.0220095	2.34159e-05	0.00279379	0.00399631	1.19783e-06	0.000631882	0.0107316	0.0109508
22	Control vs Spinach	p__Verrucomicrobiota	c__Verrucomicrobiae	o__Pedosphaerales	f__Pedosphaeraceae	g__Pedosphaeraceae	0.0157617	4.87803e-06	0.00127515	0.00399454	5.65867e-06	0.0013734	0.0111558	0.0109508
23	Control vs Spinach	p__Myxococcota	c__Polyangia	o__Haliangiales	f__Haliangiaceae	g__Haliangium	0.010186	5.0694e-06	0.00129992	0.000854263	2.18929e-06	0.000854263	0.0115801	0.0109508
24	Control vs Spinach	p__Proteobacteria	c__Alphaproteobacteria	o__Rhizobiales	f__Xanthobacteraceae	g__Pseudolabrys	0.0271009	1.29374e-05	0.00207665	0.00607779	2.40277e-05	0.00283006	0.0120043	0.0109508
25	Control vs Spinach	p__Proteobacteria	c__Gammaproteobacteria	o__Xanthomonadales	f__Rhodanobacteraceae	g__Dokdonella	0.00359805	9.77345e-07	0.000570773	0.000113902	3.89208e-08	0.000113902	0.0124286	0.0109508
26	Control vs Spinach	p__Acidobacteriota	c__Vicinamibacteria	o__Vicinamibacterales	f__Vicinamibacteraceae	g__Vicinamibacteraceae	0.0287992	4.82935e-06	0.00126877	0.00909484	2.89982e-05	0.00310903	0.0128528	0.0109508
27	Control vs Spinach	p__Proteobacteria	c__Gammaproteobacteria	o__Burkholderiales	f__SC-I-84	g__SC-I-84	0.0165928	1.53327e-05	0.00226073	0.00308565	1.10365e-06	0.000606535	0.0132771	0.0109508
28	Control vs Spinach	p__Proteobacteria	c__Gammaproteobacteria	o__Burkholderiales	f__Nitrosomonadaceae	g__Ellin6067	0.010529	2.18932e-06	0.000854268	0.00475359	8.47403e-07	0.000531477	0.0137013	0.0109508
29	Control vs Spinach	p__Proteobacteria	c__Alphaproteobacteria	o__Rhizobiales	f__Xanthobacteraceae	g__Rhodoplanes	0.00598611	3.72979e-06	0.00111502	0	0	0	0.0141255	0.0109508
30	Control vs Spinach	p__Armatimonadota	c__Chthonomonadetes	o__Chthonomonadales	f__Chthonomonadaceae	g__Chthonomonas	0.00197063	4.58632e-07	0.000390995	0	0	0	0.014974	0.0111968
31	Control vs Spinach	p__Bacteroidota	c__Bacteroidia	o__Cytophagales	f__Hymenobacteraceae	g__Adhaeribacter	0	0	0	0.00367492	1.74063e-06	0.000761716	0.0162987	0.0111968
32	Control vs Spinach	p__Bacteroidota	c__Bacteroidia	o__Chitinophagales	f__Chitinophagaceae	g__Flavitalea	0.00470563	6.46971e-06	0.00146853	0.0129128	2.46755e-06	0.000906927	0.0167229	0.0111968
33	Control vs Spinach	p__Planctomycetota	c__Phycisphaerae	o__Pla1_lineage	f__Pla1_lineage	g__Pla1_lineage	0.00161686	3.53381e-07	0.000343211	0	0	0	0.0171472	0.0111968
34	Control vs Spinach	p__Acidobacteriota	c__Acidobacteriae	o__Bryobacterales	f__Bryobacteraceae	g__Bryobacter	0.0194197	2.04794e-05	0.00261275	0.00504032	7.55656e-06	0.00158709	0.0175714	0.0111968
35	Control vs Spinach	p__Proteobacteria	c__Alphaproteobacteria	o__Rhizobiales	f__Xanthobacteraceae	g__Bradyrhizobium	0.00807019	9.17383e-06	0.0017487	0	0	0	0.0179957	0.0111968
36	Control vs Spinach	p__Methylomirabilota	c__Methylomirabilia	o__Rokubacteriales	f__Rokubacteriales	g__Rokubacteriales	0.00303569	1.31793e-06	0.000662804	0	0	0	0.0184199	0.0111968
37	Control vs Spinach	p__Chloroflexi	c__Ktedonobacteria	o__C0119	f__C0119	g__C0119	0.0253102	7.20871e-05	0.00490194	0.00284574	2.88799e-07	0.000310268	0.0188442	0.0111968
38	Control vs Spinach	p__Actinobacteriota	c__Actinobacteria	o__Micrococcales	f__Intrasporangiaceae	g__Terrabacter	0.00141531	1.56722e-06	0.000722778	0.00727011	3.3939e-06	0.00106363	0.0192684	0.0111968
39	Control vs Spinach	p__Verrucomicrobiota	c__Verrucomicrobiae	o__Chthoniobacterales	f__Chthoniobacteraceae	g__Candidatus_Udaeobacter	0.0165226	1.14346e-05	0.00195232	0.00413714	1.11194e-05	0.00192522	0.0196926	0.0111968
40	Control vs Spinach	p__Planctomycetota	c__Phycisphaerae	o__Tepidisphaerales	f__WD2101_soil_group	g__WD2101_soil_group	0.0274128	3.36305e-05	0.00334816	0.0107656	7.28578e-06	0.00155839	0.0201169	0.0111968
41	Control vs Spinach	p__Chloroflexi	c__OLB14	o__OLB14	f__OLB14	g__OLB14	0.00353439	5.43255e-07	0.000425541	0.00139368	1.69971e-07	0.000238027	0.020961	0.0112115
42	Control vs Spinach	p__Proteobacteria	c__Gammaproteobacteria	o__Xanthomonadales	f__Xanthomonadaceae	g__Luteimonas	0.00215127	1.38839e-05	0.00215127	0.0167901	2.08611e-05	0.00263698	0.0218442	0.0112115
43	Control vs Spinach	p__Latescibacterota	c__Latescibacterota	o__Latescibacterota	f__Latescibacterota	g__Latescibacterota	0.00156377	3.96657e-07	0.00036362	0	0	0	0.0222684	0.0112115
44	Control vs Spinach	p__Verrucomicrobiota	c__Verrucomicrobiae	o__Pedosphaerales	f__Pedosphaeraceae	g__Ellin517	0.00720339	4.1914e-06	0.001182	0.00090464	2.45512e-06	0.00090464	0.0231515	0.0112115
45	Control vs Spinach	p__Firmicutes	c__Clostridia	o__Clostridiales	f__Clostridiaceae	g__Clostridium_sensu_stricto_13	0.00193515	3.08426e-06	0.00101395	0.00800743	3.17399e-06	0.00102859	0.0240173	0.0112115
46	Control vs Spinach	p__Actinobacteriota	c__Thermoleophilia	o__Gaiellales	f__Gaiellaceae	g__Gaiella	0.00633635	5.28978e-06	0.00132788	0.000657253	3.41309e-07	0.000337298	0.0244416	0.0112115
47	Control vs Spinach	p__Firmicutes	c__Bacilli	o__Thermoactinomycetales	f__Thermoactinomycetaceae	g__Thermoactinomyces	0.00180431	5.70588e-07	0.000436115	0	0	0	0.0248658	0.0112115
48	Control vs Spinach	p__Proteobacteria	c__Alphaproteobacteria	o__Rhizobiales	f__Beijerinckiaceae	g__Microvirga	0	0	0	0.0165155	4.80269e-05	0.00400112	0.02529	0.0112115
49	Control vs Spinach	p__Nitrospirota	c__Nitrospiria	o__Nitrospirales	f__Nitrospiraceae	g__Nitrospira	0.00626212	2.01804e-06	0.000820171	0.00174519	1.59971e-06	0.00073023	0.0257143	0.0112115
50	Control vs Spinach	p__Firmicutes	c__Bacilli	o__Bacillales	f__Planococcaceae	g__Domibacillus	0	0	0	0.0063564	7.2835e-06	0.00155815	0.0261385	0.0112115
51	Control vs Spinach	p__Proteobacteria	c__Gammaproteobacteria	o__Xanthomonadales	f__Rhodanobacteraceae	g__Chujaibacter	0.00378903	2.69935e-06	0.000948569	0	0	0	0.0265628	0.0112115
52	Control vs Spinach	p__Cyanobacteria	c__Sericytochromatia	o__Sericytochromatia	f__Sericytochromatia	g__Sericytochromatia	0	0	0	0.00233247	1.0361e-06	0.000587678	0.026987	0.0112115
53	Control vs Spinach	p__Actinobacteriota	c__Acidimicrobiia	o__IMCC26256	f__IMCC26256	g__IMCC26256	0.0059154	1.99039e-06	0.000814532	0.00153266	1.76787e-06	0.000767651	0.0274113	0.0112115
54	Control vs Spinach	p__Proteobacteria	c__Alphaproteobacteria	o__Rhizobiales	f__Hyphomicrobiaceae	g__Hyphomicrobium	0.0055015	9.56965e-07	0.000564791	0.00170569	2.18205e-06	0.000852848	0.0278355	0.0112115
55	Control vs Spinach	p__Acidobacteriota	c__Acidobacteriae	o__Subgroup_13	f__Subgroup_13	g__Subgroup_13	0.00217593	9.78631e-07	0.000571148	5.65931e-05	9.60834e-09	5.65931e-05	0.0282597	0.0112115
56	Control vs Spinach	p__Proteobacteria	c__Alphaproteobacteria	o__Rhodospirillales	f__Magnetospirillaceae	g__Telmatospirillum	0.000933986	1.94522e-07	0.000254638	0	0	0	0.028684	0.0112115
57	Control vs Spinach	p__Firmicutes	c__Bacilli	o__Alicyclobacillales	f__Alicyclobacillaceae	g__Tumebacillus	0.0271253	3.59582e-05	0.00346209	0.00503679	7.61076e-05	0.00503679	0.0291082	0.0112115
58	Control vs Spinach	p__Abditibacteriota	c__Abditibacteria	o__Abditibacteriales	f__Abditibacteriaceae	g__Abditibacterium	0	0	0	0.00207868	1.00327e-06	0.000578294	0.0295325	0.0112115
59	Control vs Spinach	p__Chloroflexi	c__Ktedonobacteria	o__Ktedonobacterales	f__Ktedonobacteraceae	g__FCPS473	0.0224232	7.63609e-05	0.00504516	0.0039842	2.75673e-06	0.000958598	0.0299567	0.0112115
60	Control vs Spinach	p__Chloroflexi	c__Chloroflexia	o__Thermomicrobiales	f__JG30-KF-CM45	g__JG30-KF-CM45	0.0110631	5.17038e-06	0.00131281	0.0335623	0.000114906	0.00618887	0.0312381	0.0113824
61	Control vs Spinach	p__Proteobacteria	c__Alphaproteobacteria	o__Reyranellales	f__Reyranellaceae	g__Reyranella	0.00681438	6.25257e-06	0.00144367	0.00113401	1.42132e-06	0.000688312	0.0316623	0.0113824
62	Control vs Spinach	p__Chloroflexi	c__Chloroflexia	o__Kallotenuales	f__AKIW781	g__AKIW781	0	0	0	0.00207033	1.03908e-06	0.000588523	0.0320866	0.0113824
63	Control vs Spinach	p__Planctomycetota	c__Phycisphaerae	o__Tepidisphaerales	f__CPla-3_termite_group	g__CPla-3_termite_group	0.00185035	5.97596e-07	0.000446317	0.000170853	8.75718e-08	0.000170853	0.0325108	0.0113824
64	Control vs Spinach	p__Proteobacteria	c__Gammaproteobacteria	o__Gammaproteobacteria_Incertae_Sedis	f__	g__Acidibacter	0.0133347	9.36604e-06	0.00176692	0.00374273	1.47034e-05	0.00221385	0.0338355	0.0115828
65	Control vs Spinach	p__Chloroflexi	c__Ktedonobacteria	o__Ktedonobacterales	f__Ktedonobacteraceae	g__1921-2	0.00150363	5.9491e-07	0.000445312	0	0	0	0.0342597	0.0115828
66	Control vs Spinach	p__Proteobacteria	c__Alphaproteobacteria	o__Caulobacterales	f__Caulobacteraceae	g__Phenylobacterium	0.00348835	1.19943e-06	0.000632305	0.00663365	1.41914e-06	0.000687785	0.034684	0.0115828
67	Control vs Spinach	p__Verrucomicrobiota	c__Verrucomicrobiae	o__Chthoniobacterales	f__Chthoniobacteraceae	g__Chthoniobacter	0.00393444	4.66168e-06	0.00124655	0.0164821	4.0929e-05	0.00369364	0.0363983	0.0119299
68	Control vs Spinach	p__Acidobacteriota	c__Blastocatellia	o__Pyrinomonadales	f__Pyrinomonadaceae	g__RB41	0.0173863	7.19906e-05	0.00489866	0.00152379	2.08705e-06	0.000834076	0.0368225	0.0119299
69	Control vs Spinach	p__Gemmatimonadota	c__Gemmatimonadetes	o__Gemmatimonadales	f__Gemmatimonadaceae	g__Gemmatimonas	0.0258448	8.64276e-05	0.00536742	0.00781575	1.03668e-05	0.00185892	0.037671	0.0120253
70	Control vs Spinach	p__Proteobacteria	c__Alphaproteobacteria	o__Caulobacterales	f__Caulobacteraceae	g__Brevundimonas	0	0	0	0.0113281	4.34832e-05	0.00380715	0.0398615	0.0124463
71	Control vs Spinach	p__Gemmatimonadota	c__S0134_terrestrial_group	o__S0134_terrestrial_group	f__S0134_terrestrial_group	g__S0134_terrestrial_group	0	0	0	0.00177616	1.06987e-06	0.00059718	0.0402857	0.0124463
72	Control vs Spinach	p__Firmicutes	c__Bacilli	o__Bacillales	f__Planococcaceae	g__Rummeliibacillus	0	0	0	0.021917	0.000165763	0.00743332	0.04071	0.0124463
73	Control vs Spinach	p__Proteobacteria	c__Alphaproteobacteria	o__Sphingomonadales	f__Sphingomonadaceae	g__Sphingomonas	0.0679165	0.000758	0.0158955	0.124105	0.000405693	0.0116289	0.0415931	0.012494
74	Control vs Spinach	p__Chloroflexi	c__Chloroflexia	o__Thermomicrobiales	f__Thermomicrobiaceae	g__Sphaerobacter	0.0014045	7.28726e-07	0.000492858	0	0	0	0.0420173	0.012494
75	Control vs Spinach	p__Proteobacteria	c__Alphaproteobacteria	o__Rhizobiales	f__Devosiaceae	g__Devosia	0.00407938	8.84161e-07	0.000542882	0.00974599	1.21117e-05	0.00200929	0.0437749	0.0128408
76	Control vs Spinach	p__Proteobacteria	c__Alphaproteobacteria	o__Rhizobiales	f__Rhizobiales_Incertae_Sedis	g__Nordella	0.00416794	4.54421e-06	0.00123075	0.000532141	8.49523e-07	0.000532141	0.0450476	0.0129875
77	Control vs Spinach	p__Chloroflexi	c__Anaerolineae	o__Anaerolineales	f__Anaerolineaceae	g__UTCFX1	0.00456422	8.59826e-06	0.00169295	0	0	0	0.0454719	0.0129875
78	Control vs Spinach	p__Firmicutes	c__Bacilli	o__Paenibacillales	f__Paenibacillaceae	g__Paenibacillus	0.0266973	6.64139e-05	0.0047051	0.0120817	2.94222e-05	0.00313168	0.0493896	0.0139193
79	Control vs Spinach	p__Firmicutes	c__Bacilli	o__Paenibacillales	f__Paenibacillaceae	g__Ammoniphilus	0.00421351	8.05845e-06	0.00163895	0	0	0	0.0502338	0.0139193
80	Control vs Spinach	p__Firmicutes	c__Clostridia	o__Oscillospirales	f__Ruminococcaceae	g__Caproiciproducens	0	0	0	0.00677006	2.08661e-05	0.0026373	0.050658	0.0139193
81	Control vs Spinach	p__Proteobacteria	c__Alphaproteobacteria	o__Micropepsales	f__Micropepsaceae	g__Micropepsaceae	0.0062943	1.94963e-05	0.00254927	0	0	0	0.0532208	0.0144407
82	Control vs Spinach	p__Armatimonadota	c__Fimbriimonadia	o__Fimbriimonadales	f__Fimbriimonadaceae	g__Fimbriimonadaceae	0.00337889	1.48711e-06	0.000704062	0.00148588	3.74096e-07	0.000353127	0.0553939	0.0148132
83	Control vs Spinach	p__Sumerlaeota	c__Sumerlaeia	o__Sumerlaeales	f__Sumerlaeaceae	g__Sumerlaea	0.000396286	4.71128e-07	0.000396286	0.00320148	3.72644e-06	0.00111452	0.0562165	0.0148132
84	Control vs Spinach	p__Proteobacteria	c__Alphaproteobacteria	o__Sphingomonadales	f__Sphingomonadaceae	g__Porphyrobacter	0.00862551	5.44191e-06	0.00134684	0.00527788	5.83279e-07	0.000440938	0.0566407	0.0148132
85	Control vs Spinach	p__Proteobacteria	c__Gammaproteobacteria	o__Xanthomonadales	f__Rhodanobacteraceae	g__Rhodanobacter	0.00326543	2.80597e-06	0.000967121	0.00717899	5.56302e-06	0.00136174	0.0574632	0.0148494
86	Control vs Spinach	p__Proteobacteria	c__Gammaproteobacteria	o__Burkholderiales	f__Nitrosomonadaceae	g__Nitrosospira	0.00370423	1.02117e-06	0.000583428	0.00756016	7.46283e-06	0.00157722	0.0591775	0.0150244
87	Control vs Spinach	p__Proteobacteria	c__Alphaproteobacteria	o__Rhizobiales	f__Rhizobiaceae	g__Mesorhizobium	0.00706902	2.239e-06	0.000863905	0.00986683	2.25053e-06	0.000866128	0.0600606	0.0150244
88	Control vs Spinach	p__Planctomycetota	c__Planctomycetes	o__Pirellulales	f__Pirellulaceae	g__Pir4_lineage	0.00773428	1.30125e-05	0.00208267	0.00304063	2.98834e-07	0.000315612	0.0604848	0.0150244
89	Control vs Spinach	p__Proteobacteria	c__Alphaproteobacteria	o__Caulobacterales	f__Caulobacteraceae	g__Caulobacter	0	0	0	0.00424045	1.09248e-05	0.00190829	0.0609091	0.0150244
90	Control vs Spinach	p__Planctomycetota	c__Planctomycetes	o__Planctomycetales	f__Rubinisphaeraceae	g__SH-PL14	0.00106835	1.70829e-06	0.000754607	0.00277118	6.02313e-08	0.000141694	0.0617922	0.015071
91	Control vs Spinach	p__Chloroflexi	c__Ktedonobacteria	o__Ktedonobacterales	f__Ktedonobacteraceae	g__1959-1	0.00297179	3.00561e-06	0.00100094	0.000681264	3.48101e-07	0.000340637	0.0635022	0.0153159
92	Control vs Spinach	p__Proteobacteria	c__Gammaproteobacteria	o__Xanthomonadales	f__Xanthomonadaceae	g__Arenimonas	0.00156024	1.18395e-07	0.000198658	0.000478927	6.88114e-07	0.000478927	0.0678225	0.0161782
93	Control vs Spinach	p__Proteobacteria	c__Gammaproteobacteria	o__Xanthomonadales	f__Xanthomonadaceae	g__Lysobacter	0.00101902	3.11522e-06	0.00101902	0.00316574	1.90401e-07	0.000251927	0.070013	0.0164015
94	Control vs Spinach	p__Actinobacteriota	c__Thermoleophilia	o__Solirubrobacterales	f__Solirubrobacteraceae	g__Solirubrobacter	0.00400843	5.27613e-06	0.00132616	0.00107885	8.81078e-07	0.000541934	0.0704372	0.0164015
95	Control vs Spinach	p__Bacteroidota	c__Bacteroidia	o__Bacteroidales	f__Prolixibacteraceae	g__WCHB1-32	0	0	0	0.016124	0.000193339	0.00802785	0.0716797	0.0164015
96	Control vs Spinach	p__Proteobacteria	c__Alphaproteobacteria	o__Rhizobiales	f__Rhizobiales_Incertae_Sedis	g__Bauldia	0.00317029	7.53805e-06	0.00158514	0	0	0	0.0725368	0.0164015
97	Control vs Spinach	p__Bdellovibrionota	c__Bdellovibrionia	o__Bdellovibrionales	f__Bdellovibrionaceae	g__Bdellovibrio	0.000905797	6.15351e-07	0.000452899	0	0	0	0.0725368	0.0164015
98	Control vs Spinach	p__Myxococcota	c__Myxococcia	o__Myxococcales	f__Vulgatibacteraceae	g__Vulgatibacter	0	0	0	0.000988265	7.34582e-07	0.000494834	0.0760779	0.0170249
99	Control vs Spinach	p__Myxococcota	c__Myxococcia	o__Myxococcales	f__Anaeromyxobacteraceae	g__Anaeromyxobacter	0	0	0	0.00176011	2.33223e-06	0.000881708	0.0778312	0.0172395
100	Control vs Spinach	p__Actinobacteriota	c__Actinobacteria	o__Kineosporiales	f__Kineosporiaceae	g__Angustibacter	0	0	0	0.00181212	2.48697e-06	0.000910489	0.0795801	0.0174488
101	Control vs Spinach	p__Elusimicrobiota	c__Lineage_IIa	o__Lineage_IIa	f__Lineage_IIa	g__Lineage_IIa	0.000849185	5.48047e-07	0.000427414	0	0	0	0.0816797	0.0177301
102	Control vs Spinach	p__Proteobacteria	c__Alphaproteobacteria	o__Rhizobiales	f__Beijerinckiaceae	g__Roseiarcus	0.00168756	2.17052e-06	0.000850591	0	0	0	0.0834502	0.0179351
103	Control vs Spinach	p__Planctomycetota	c__Planctomycetes	o__Pirellulales	f__Pirellulaceae	g__Rhodopirellula	6.01359e-05	1.0849e-08	6.01359e-05	0.00340632	8.70251e-06	0.00170318	0.0851775	0.0181268
104	Control vs Spinach	p__Bacteroidota	c__Bacteroidia	o__Sphingobacteriales	f__Lentimicrobiaceae	g__Lentimicrobium	0	0	0	0.000765272	4.55931e-07	0.000389842	0.0864848	0.0182264
105	Control vs Spinach	p__Firmicutes	c__Clostridia	o__Clostridiales	f__Clostridiaceae	g__Clostridium_sensu_stricto_11	0	0	0	0.00204451	3.25771e-06	0.00104207	0.0882381	0.0184171
106	Control vs Spinach	p__Firmicutes	c__Bacilli	o__Thermoactinomycetales	f__Thermoactinomycetaceae	g__Kroppenstedtia	0.00128775	1.29814e-06	0.00065781	0	0	0	0.0904459	0.0186981
107	Control vs Spinach	p__Latescibacterota	c__Latescibacteria	o__Latescibacterales	f__Latescibacteraceae	g__Latescibacteraceae	0.000679348	3.7498e-07	0.000353544	0	0	0	0.0935238	0.019152
108	Control vs Spinach	p__Firmicutes	c__Clostridia	o__Clostridia	f__Hungateiclostridiaceae	g__Ruminiclostridium	0	0	0	0.00180464	2.67864e-06	0.000944923	0.0979221	0.0198653
109	Control vs Spinach	p__Myxococcota	c__Polyangia	o__Polyangiales	f__BIrii41	g__BIrii41	0.000753578	4.78044e-07	0.000399184	0	0	0	0.100056	0.0199258
110	Control vs Spinach	p__Actinobacteriota	c__Actinobacteria	o__Frankiales	f__Nakamurellaceae	g__Nakamurella	0.000753578	4.78044e-07	0.000399184	0	0	0	0.100056	0.0199258
111	Control vs Spinach	p__Proteobacteria	c__Alphaproteobacteria	o__Rhizobiales	f__Kaistiaceae	g__Kaistia	0	0	0	0.00113615	1.08785e-06	0.000602177	0.103952	0.0205135
112	Control vs Spinach	p__Actinobacteriota	c__Thermoleophilia	o__Solirubrobacterales	f__Solirubrobacteraceae	g__Conexibacter	0.00237748	1.06689e-06	0.000596347	0.000679117	1.3836e-06	0.000679117	0.106602	0.0208196
113	Control vs Spinach	p__Actinobacteriota	c__Actinobacteria	o__Frankiales	f__Acidothermaceae	g__Acidothermus	0.00614561	3.34177e-05	0.00333755	0	0	0	0.107498	0.0208196
114	Control vs Spinach	p__Bacteroidota	c__Bacteroidia	o__Chitinophagales	f__Chitinophagaceae	g__UTBCD1	0.00124547	1.423e-06	0.000688719	0	0	0	0.108381	0.0208196
115	Control vs Spinach	p__Planctomycetota	c__Planctomycetes	o__Gemmatales	f__Gemmataceae	g__Gemmata	0.00814795	2.96674e-06	0.000994441	0.00568224	2.63415e-06	0.000937043	0.111844	0.0211913
116	Control vs Spinach	p__Chloroflexi	c__Ktedonobacteria	o__Ktedonobacterales	f__JG30-KF-AS9	g__JG30-KF-AS9	0.0431548	0.000346776	0.0107514	0.0233008	1.67984e-05	0.00236632	0.112268	0.0211913
117	Control vs Spinach	p__Bacteroidota	c__Bacteroidia	o__Flavobacteriales	f__Flavobacteriaceae	g__Flavobacterium	0.000113225	3.84595e-08	0.000113225	0.00136289	1.42433e-06	0.000689041	0.115649	0.0216413
118	Control vs Spinach	p__Chloroflexi	c__Chloroflexia	o__Chloroflexales	f__Chloroflexaceae	g__FFCH7168	0	0	0	0.000652085	4.08319e-07	0.000368926	0.119074	0.0220916
119	Control vs Spinach	p__Proteobacteria	c__Gammaproteobacteria	o__Steroidobacterales	f__Steroidobacteraceae	g__Steroidobacter	0.000180408	9.76408e-08	0.000180408	0.0018701	2.6859e-06	0.000946203	0.121693	0.0223709
120	Control vs Spinach	p__Proteobacteria	c__Alphaproteobacteria	o__Azospirillales	f__Azospirillaceae	g__Azospirillum	0.00111439	1.02931e-06	0.00058575	0.00222747	1.83864e-07	0.000247564	0.122974	0.0223709
121	Control vs Spinach	p__Acidobacteriota	c__Blastocatellia	o__DS-100	f__DS-100	g__DS-100	0.00101902	1.03841e-06	0.000588332	0	0	0	0.124701	0.0223709
122	Control vs Spinach	p__Cyanobacteria	c__Vampirivibrionia	o__Obscuribacterales	f__Obscuribacteraceae	g__Obscuribacteraceae	0.000339674	1.15378e-07	0.000196111	0	0	0	0.124701	0.0223709
123	Control vs Spinach	p__Firmicutes	c__Bacilli	o__Thermoactinomycetales	f__Thermoactinomycetaceae	g__Shimazuella	0.00126309	2.78047e-07	0.000304438	0.000545657	2.4273e-07	0.000284447	0.128714	0.022761
124	Control vs Spinach	p__Actinobacteriota	c__Thermoleophilia	o__Solirubrobacterales	f__67-14	g__67-14	0.0189736	6.78126e-05	0.00475439	0.0105614	5.08165e-06	0.00130149	0.129597	0.022761
125	Control vs Spinach	p__Actinobacteriota	c__Actinobacteria	o__Pseudonocardiales	f__Pseudonocardiaceae	g__Amycolatopsis	0.00192482	3.8171e-06	0.00112799	0	0	0	0.130022	0.022761
126	Control vs Spinach	p__Acidobacteriota	c__Blastocatellia	o__Blastocatellales	f__Blastocatellaceae	g__Tellurimicrobium	0	0	0	0.00266241	7.38797e-06	0.00156929	0.134905	0.0234269
127	Control vs Spinach	p__Acidobacteriota	c__Acidobacteriae	o__Subgroup_2	f__Subgroup_2	g__Subgroup_2	0.00380007	1.58013e-05	0.00229501	0	0	0	0.141913	0.0244484
128	Control vs Spinach	p__Proteobacteria	c__Alphaproteobacteria	o__Sphingomonadales	f__Sphingomonadaceae	g__Novosphingobium	0	0	0	0.00509336	2.87959e-05	0.00309816	0.143623	0.0245482
129	Control vs Spinach	p__Bacteroidota	c__Bacteroidia	o__Sphingobacteriales	f__AKYH767	g__AKYH767	0.000566123	3.5575e-07	0.000344359	0	0	0	0.145377	0.0246537
130	Control vs Spinach	p__Proteobacteria	c__Alphaproteobacteria	o__Rhizobiales	f__Rhizobiaceae	g__Ensifer	0	0	0	0.00288878	9.42322e-06	0.00177231	0.150264	0.025285
131	Control vs Spinach	p__Chloroflexi	c__Ktedonobacteria	o__B12-WMSP1	f__B12-WMSP1	g__B12-WMSP1	0.00230654	6.5233e-06	0.0014746	0	0	0	0.158065	0.0263931
132	Control vs Spinach	p__Proteobacteria	c__Alphaproteobacteria	o__Rhizobiales	f__Methyloligellaceae	g__Methyloligellaceae	0.000919891	1.06789e-06	0.000596625	0	0	0	0.162398	0.0269096
133	Control vs Spinach	p__Firmicutes	c__Clostridia	o__Peptostreptococcales-Tissierellales	f__Peptostreptococcaceae	g__Sporacetigenium	0	0	0	0.00135063	2.38273e-06	0.000891203	0.168463	0.0277031
134	Control vs Spinach	p__Chloroflexi	c__SHA-26	o__SHA-26	f__SHA-26	g__SHA-26	0.000824285	6.59541e-07	0.000468878	0.000106428	3.39809e-08	0.000106428	0.172745	0.0281936
135	Control vs Spinach	p__Myxococcota	c__Polyangia	o__Polyangiales	f__Sandaracinaceae	g__Sandaracinus	0	0	0	0.00141697	2.71662e-06	0.000951599	0.175359	0.0284067
136	Control vs Spinach	p__Desulfobacterota	c__Desulfuromonadia	o__Geobacterales	f__Geobacteraceae	g__Citrifermentans	0	0	0	0.00237521	7.70954e-06	0.00160307	0.177532	0.0285457
137	Control vs Spinach	p__Acidobacteriota	c__Blastocatellia	o__11-24	f__11-24	g__11-24	0.0017726	1.28952e-06	0.000655622	0.000532141	8.49523e-07	0.000532141	0.181883	0.0290303
138	Control vs Spinach	p__Firmicutes	c__Clostridia	o__Peptostreptococcales-Tissierellales	f__Sedimentibacteraceae	g__Sedimentibacter	0	0	0	0.00134904	2.73217e-06	0.000954318	0.193671	0.0306861
139	Control vs Spinach	p__Chloroflexi	c__Anaerolineae	o__SBR1031	f__SBR1031	g__SBR1031	0.00599691	7.0668e-07	0.000485345	0.00769274	3.63295e-06	0.00110045	0.195779	0.0307725
140	Control vs Spinach	p__Actinobacteriota	c__Actinobacteria	o__Frankiales	f__Geodermatophilaceae	g__Blastococcus	0.000346721	1.15527e-07	0.000196237	0.00413963	2.19522e-05	0.00270507	0.197052	0.0307725
141	Control vs Spinach	p__Planctomycetota	c__Planctomycetes	o__Isosphaerales	f__Isosphaeraceae	g__Singulisphaera	0.00101902	3.11522e-06	0.00101902	0.00510554	2.29699e-05	0.00276706	0.200052	0.0310179
142	Control vs Spinach	p__Verrucomicrobiota	c__Verrucomicrobiae	o__Pedosphaerales	f__Pedosphaeraceae	g__ADurb.Bin063-1	0.00435915	1.68549e-05	0.00237029	0.00090464	2.45512e-06	0.00090464	0.203961	0.0313817
143	Control vs Spinach	p__Deinococcota	c__Deinococci	o__Deinococcales	f__Deinococcaceae	g__Deinococcus	0	0	0	0.000906563	1.33429e-06	0.000666905	0.20529	0.0313817
144	Control vs Spinach	p__Bacteroidota	c__Bacteroidia	o__Chitinophagales	f__Chitinophagaceae	g__Niastella	0.00249423	2.74834e-07	0.000302674	0.00135401	2.0849e-06	0.000833646	0.225701	0.0332574
145	Control vs Spinach	p__Verrucomicrobiota	c__Verrucomicrobiae	o__Opitutales	f__Opitutaceae	g__Opitutus	0	0	0	0.000751756	1.04491e-06	0.000590174	0.228788	0.0332574
146	Control vs Spinach	p__Actinobacteriota	c__Acidimicrobiia	o__Microtrichales	f__Ilumatobacteraceae	g__Ilumatobacter	0.00039981	2.95704e-07	0.000313956	0	0	0	0.230541	0.0332574
147	Control vs Spinach	p__Chloroflexi	c__JG30-KF-CM66	o__JG30-KF-CM66	f__JG30-KF-CM66	g__JG30-KF-CM66	0.000290109	6.86499e-08	0.000151272	0.000560962	7.35491e-08	0.000156577	0.238446	0.0332574
148	Control vs Spinach	p__Acidobacteriota	c__Subgroup_5	o__Subgroup_5	f__Subgroup_5	g__Subgroup_5	0.00351325	1.41102e-05	0.00216873	0.000691784	1.43569e-06	0.000691784	0.23887	0.0332574
149	Control vs Spinach	p__Myxococcota	c__Polyangia	o__Polyangiales	f__Polyangiaceae	g__Labilithrix	0.0018823	7.07494e-06	0.00153568	0	0	0	0.241913	0.0332574
150	Control vs Spinach	p__Proteobacteria	c__Alphaproteobacteria	o__Sphingomonadales	f__Sphingomonadaceae	g__Sphingobium	0.00859403	7.08476e-05	0.00485961	0.00265016	3.7602e-07	0.000354034	0.244082	0.0332574
151	Control vs Spinach	p__Planctomycetota	c__Planctomycetes	o__Pirellulales	f__Pirellulaceae	g__Pirellula	0.0069168	2.35631e-06	0.000886248	0.00929448	9.55094e-06	0.00178428	0.252567	0.0332574
152	Control vs Spinach	p__Acidobacteriota	c__Subgroup_25	o__Subgroup_25	f__Subgroup_25	g__Subgroup_25	0.000569647	6.97733e-07	0.000482263	0	0	0	0.256009	0.0332574
153	Control vs Spinach	p__Bacteroidota	c__Bacteroidia	o__Chitinophagales	f__Chitinophagaceae	g__Flavisolibacter	0.0121141	2.12697e-05	0.00266269	0.0162293	1.58075e-05	0.00229547	0.260745	0.0332574
154	Control vs Spinach	p__Proteobacteria	c__Gammaproteobacteria	o__CCD24	f__CCD24	g__CCD24	0.000905797	2.46141e-06	0.000905797	0.00199024	1.28973e-07	0.000207343	0.261169	0.0332574
155	Control vs Spinach	p__Cyanobacteria	c__Vampirivibrionia	o__Vampirovibrionales	f__Vampirovibrionaceae	g__Vampirovibrio	0.00379631	1.7713e-05	0.00242988	0.000964229	8.74737e-07	0.00053998	0.268095	0.0332574
156	Control vs Spinach	p__Acidobacteriota	c__Thermoanaerobaculia	o__Thermoanaerobaculales	f__Thermoanaerobaculaceae	g__Subgroup_10	0.00434811	8.9218e-06	0.00172451	0.00164964	8.16392e-06	0.00164964	0.270225	0.0332574
157	Control vs Spinach	p__Chloroflexi	c__Dehalococcoidia	o__S085	f__S085	g__S085	0.00284095	6.74828e-06	0.00149981	0.00104844	8.42874e-07	0.000530055	0.271498	0.0332574
158	Control vs Spinach	p__RCP2-54	c__RCP2-54	o__RCP2-54	f__RCP2-54	g__RCP2-54	0.00646414	7.63588e-06	0.0015954	0.00440103	3.35501e-06	0.00105751	0.281723	0.0332574
159	Control vs Spinach	p__Bdellovibrionota	c__Oligoflexia	o__0319-6G20	f__0319-6G20	g__0319-6G20	0.00073596	1.62491e-06	0.00073596	0.00170462	1.13503e-06	0.000615097	0.297056	0.0332574
160	Control vs Spinach	p__Firmicutes	c__Desulfitobacteriia	o__Desulfitobacteriales	f__Desulfitobacteriaceae	g__Desulfitobacterium	0	0	0	0.000797312	1.90712e-06	0.000797312	0.298762	0.0332574
161	Control vs Spinach	p__Firmicutes	c__Clostridia	o__Thermincolales	f__Thermincolaceae	g__Thermincola	0	0	0	0.000170853	8.75718e-08	0.000170853	0.298762	0.0332574
162	Control vs Spinach	p__Firmicutes	c__Desulfitobacteriia	o__Desulfitobacteriales	f__Desulfitobacteriaceae	g__Desulfosporosinus	0	0	0	0.000565931	9.60834e-07	0.000565931	0.298762	0.0332574
163	Control vs Spinach	p__Proteobacteria	c__Gammaproteobacteria	o__Pseudomonadales	f__Pseudomonadaceae	g__Pseudomonas	0.000452899	6.15351e-07	0.000452899	0	0	0	0.298762	0.0332574
164	Control vs Spinach	p__Proteobacteria	c__Gammaproteobacteria	o__Burkholderiales	f__Oxalobacteraceae	g__Massilia	0	0	0	0.00141483	6.00521e-06	0.00141483	0.298762	0.0332574
165	Control vs Spinach	p__Proteobacteria	c__Alphaproteobacteria	o__Rhizobiales	f__Hyphomicrobiaceae	g__Pedomicrobium	0.00113225	3.84595e-06	0.00113225	0	0	0	0.298762	0.0332574
166	Control vs Spinach	p__Actinobacteriota	c__Actinobacteria	o__Pseudonocardiales	f__Pseudonocardiaceae	g__Crossiella	0.00305707	2.80369e-05	0.00305707	0	0	0	0.298762	0.0332574
167	Control vs Spinach	p__Gemmatimonadota	c__Longimicrobia	o__Longimicrobiales	f__Longimicrobiaceae	g__Longimicrobium	0	0	0	0.00265988	2.12248e-05	0.00265988	0.298762	0.0332574
168	Control vs Spinach	p__Acidobacteriota	c__Acidobacteriae	o__Acidobacteriales	f__Koribacteraceae	g__Candidatus_Koribacter	0.00181159	9.84562e-06	0.00181159	0	0	0	0.298762	0.0332574
169	Control vs Spinach	p__Bacteroidota	c__Bacteroidia	o__Chitinophagales	f__Chitinophagaceae	g__Edaphobaculum	0.000509511	7.78804e-07	0.000509511	0	0	0	0.298762	0.0332574
170	Control vs Spinach	p__Acidobacteriota	c__Vicinamibacteria	o__Subgroup_17	f__Subgroup_17	g__Subgroup_17	0.000679348	1.38454e-06	0.000679348	0	0	0	0.298762	0.0332574
171	Control vs Spinach	p__Firmicutes	c__Clostridia	o__Lachnospirales	f__Lachnospiraceae	g__Anaerocolumna	0	0	0	0.00133035	5.30952e-06	0.00133035	0.298762	0.0332574
172	Control vs Spinach	p__Actinobacteriota	c__MB-A2-108	o__MB-A2-108	f__MB-A2-108	g__MB-A2-108	0.000180408	9.76408e-08	0.000180408	0	0	0	0.298762	0.0332574
173	Control vs Spinach	p__Firmicutes	c__Bacilli	o__Bacillales	f__Marinococcaceae	g__Marinococcaceae	0.00102231	3.13536e-06	0.00102231	0	0	0	0.298762	0.0332574
174	Control vs Spinach	p__Proteobacteria	c__Gammaproteobacteria	o__Burkholderiales	f__Methylophilaceae	g__Methylobacillus	0.000962409	2.7787e-06	0.000962409	0	0	0	0.298762	0.0332574
175	Control vs Spinach	p__Firmicutes	c__Clostridia	o__Oscillospirales	f__Oscillospiraceae	g__NK4A214_group	0	0	0	0.000341705	3.50287e-07	0.000341705	0.298762	0.0332574
176	Control vs Spinach	p__Planctomycetota	c__OM190	o__OM190	f__OM190	g__OM190	0	0	0	0.000170853	8.75718e-08	0.000170853	0.298762	0.0332574
177	Control vs Spinach	p__Proteobacteria	c__Gammaproteobacteria	o__KI89A_clade	f__KI89A_clade	g__KI89A_clade	0.000452899	6.15351e-07	0.000452899	0	0	0	0.298762	0.0332574
178	Control vs Spinach	p__Bacteroidota	c__Bacteroidia	o__Flavobacteriales	f__Weeksellaceae	g__Chryseobacterium	0	0	0	0.000455607	6.22733e-07	0.000455607	0.298762	0.0332574
179	Control vs Spinach	p__Actinobacteriota	c__Actinobacteria	o__Frankiales	f__Geodermatophilaceae	g__Geodermatophilus	0.00124547	4.65359e-06	0.00124547	0	0	0	0.298762	0.0332574
180	Control vs Spinach	p__Bacteroidota	c__Bacteroidia	o__Sphingobacteriales	f__Sphingobacteriaceae	g__Arcticibacter	0	0	0	0.00124505	4.65043e-06	0.00124505	0.298762	0.0332574
181	Control vs Spinach	p__Proteobacteria	c__Gammaproteobacteria	o__Burkholderiales	f__Nitrosomonadaceae	g__IS-44	0.000622736	1.1634e-06	0.000622736	0	0	0	0.298762	0.0332574
182	Control vs Spinach	p__Armatimonadota	c__Armatimonadia	o__Armatimonadales	f__Armatimonadales	g__Armatimonadales	0.000509511	7.78804e-07	0.000509511	0	0	0	0.298762	0.0332574
183	Control vs Spinach	p__Actinobacteriota	c__Actinobacteria	o__Pseudonocardiales	f__Pseudonocardiaceae	g__Pseudonocardia	0.00108245	3.51507e-06	0.00108245	0	0	0	0.298762	0.0332574
184	Control vs Spinach	p__Bacteroidota	c__Bacteroidia	o__Cytophagales	f__Microscillaceae	g__Chryseolinea	0	0	0	0.000425713	5.43695e-07	0.000425713	0.298762	0.0332574
185	Control vs Spinach	p__Cyanobacteria	c__Vampirivibrionia	o__Vampirovibrionales	f__Vampirovibrionaceae	g__Vampirovibrionaceae	0	0	0	0.000372499	4.16266e-07	0.000372499	0.298762	0.0332574
186	Control vs Spinach	p__Elusimicrobiota	c__Lineage_IIb	o__Lineage_IIb	f__Lineage_IIb	g__Lineage_IIb	0.000622736	1.1634e-06	0.000622736	0	0	0	0.298762	0.0332574
187	Control vs Spinach	p__Gemmatimonadota	c__Longimicrobia	o__Longimicrobiales	f__Longimicrobiaceae	g__YC-ZSS-LKJ147	0.000509511	7.78804e-07	0.000509511	0	0	0	0.298762	0.0332574
188	Control vs Spinach	p__Proteobacteria	c__Gammaproteobacteria	o__Acidiferrobacterales	f__Acidiferrobacteraceae	g__Sulfurifustis	0.000622736	1.1634e-06	0.000622736	0	0	0	0.298762	0.0332574
189	Control vs Spinach	p__Actinobacteriota	c__Actinobacteria	o__Micrococcales	f__Promicromonosporaceae	g__Cellulosimicrobium	0	0	0	0.00068341	1.40115e-06	0.00068341	0.298762	0.0332574
190	Control vs Spinach	p__Bacteroidota	c__Bacteroidia	o__Sphingobacteriales	f__env.OPS_17	g__env.OPS_17	0	0	0	0.000626459	1.17735e-06	0.000626459	0.298762	0.0332574
191	Control vs Spinach	p__Acidobacteriota	c__Acidobacteriae	o__Acidobacteriales	f__Acidobacteriaceae_(Subgroup_1)	g__Acidipila	0.000541223	8.78768e-07	0.000541223	0	0	0	0.298762	0.0332574
192	Control vs Spinach	p__Proteobacteria	c__Gammaproteobacteria	o__KF-JG30-C25	f__KF-JG30-C25	g__KF-JG30-C25	0.000226449	1.53838e-07	0.000226449	0	0	0	0.298762	0.0332574
193	Control vs Spinach	p__Chloroflexi	c__Anaerolineae	o__RBG-13-54-9	f__RBG-13-54-9	g__RBG-13-54-9	0.000339674	3.46135e-07	0.000339674	0	0	0	0.298762	0.0332574
194	Control vs Spinach	p__Firmicutes	c__Bacilli	o__Thermoactinomycetales	f__Thermoactinomycetaceae	g__Planifilum	0	0	0	0.000226372	1.53733e-07	0.000226372	0.298762	0.0332574
195	Control vs Spinach	p__Actinobacteriota	c__Actinobacteria	o__Micrococcales	f__Microbacteriaceae	g__Agromyces	0	0	0	0.000227803	1.55683e-07	0.000227803	0.298762	0.0332574
196	Control vs Spinach	p__Proteobacteria	c__Gammaproteobacteria	o__Pseudomonadales	f__Moraxellaceae	g__Cavicella	0	0	0	0.000159642	7.64571e-08	0.000159642	0.298762	0.0332574
197	Green vs Spinach	p__Actinobacteriota	c__Actinobacteria	o__Corynebacteriales	f__Nocardiaceae	g__Rhodococcus	0	0	0	0.00694049	8.2108e-08	0.000165437	0	0
198	Green vs Spinach	p__Firmicutes	c__Clostridia	o__Clostridiales	f__Clostridiaceae	g__Clostridium_sensu_stricto_12	0.0129854	1.72838e-05	0.00240026	0.112627	3.8346e-05	0.00357519	0.000927039	0.0400954
199	Green vs Spinach	p__Bacteroidota	c__Bacteroidia	o__Sphingobacteriales	f__Sphingobacteriaceae	g__Pedobacter	0	0	0	0.00349552	1.46757e-07	0.000221176	0.00134764	0.0400954
200	Green vs Spinach	p__Proteobacteria	c__Gammaproteobacteria	o__Pseudomonadales	f__Moraxellaceae	g__Acinetobacter	0	0	0	0.00618126	5.01979e-07	0.000409055	0.00176824	0.0400954
201	Green vs Spinach	p__Firmicutes	c__Clostridia	o__Clostridiales	f__Caloramatoraceae	g__Fonticella	0.0184385	3.697e-06	0.0011101	0.00243766	6.57772e-08	0.000148073	0.00218884	0.0400954
202	Green vs Spinach	p__Firmicutes	c__Bacilli	o__Bacillales	f__Planococcaceae	g__Psychrobacillus	0	0	0	0.00570236	6.60603e-07	0.000469256	0.00309442	0.0472365
203	Green vs Spinach	p__Firmicutes	c__Bacilli	o__Bacillales	f__Planococcaceae	g__Solibacillus	0	0	0	0.00315274	6.53821e-07	0.000466841	0.0043133	0.0489727
204	Green vs Spinach	p__Firmicutes	c__Clostridia	o__Clostridiales	f__Clostridiaceae	g__Clostridium_sensu_stricto_3	0.00161071	6.63421e-08	0.000148708	0.00356153	2.10073e-07	0.000264621	0.00473391	0.0489727
205	Green vs Spinach	p__Firmicutes	c__Desulfitobacteriia	o__Desulfitobacteriales	f__Desulfitobacteriaceae	g__Desulfitobacterium	0.0139317	1.19889e-05	0.00199907	0.000797312	1.90712e-06	0.000797312	0.00515451	0.0489727
206	Green vs Spinach	p__Bacteroidota	c__Bacteroidia	o__Chitinophagales	f__Chitinophagaceae	g__Flavitalea	0.00671752	9.16233e-07	0.00055264	0.0129128	2.46755e-06	0.000906927	0.00557511	0.0489727
207	Green vs Spinach	p__Firmicutes	c__Clostridia	o__Peptostreptococcales-Tissierellales	f__Sedimentibacteraceae	g__Sedimentibacter	0.00816019	2.04651e-06	0.000825937	0.00134904	2.73217e-06	0.000954318	0.00599571	0.0489727
208	Green vs Spinach	p__Firmicutes	c__Clostridia	o__Clostridiales	f__Clostridiaceae	g__Clostridium_sensu_stricto_8	0.0152623	2.46716e-05	0.00286773	0	0	0	0.00641631	0.0489727
209	Red vs Spinach	p__Actinobacteriota	c__MB-A2-108	o__MB-A2-108	f__MB-A2-108	g__MB-A2-108	0.000982162	7.29622e-12	1.55951e-06	0	0	0	0	0
210	Red vs Spinach	p__Actinobacteriota	c__Actinobacteria	o__Corynebacteriales	f__Nocardiaceae	g__Rhodococcus	0	0	0	0.00694049	8.2108e-08	0.000165437	0.000404255	0.0211547
211	Red vs Spinach	p__Firmicutes	c__Clostridia	o__Clostridiales	f__Clostridiaceae	g__Clostridium_sensu_stricto_1	0.0788395	1.05814e-05	0.00187807	0.0392228	4.30087e-06	0.00119734	0.00125106	0.0433114
212	Red vs Spinach	p__Bacteroidota	c__Bacteroidia	o__Sphingobacteriales	f__Sphingobacteriaceae	g__Pedobacter	0	0	0	0.00349552	1.46757e-07	0.000221176	0.00165532	0.0433114
213	Red vs Spinach	p__Proteobacteria	c__Gammaproteobacteria	o__Pseudomonadales	f__Moraxellaceae	g__Acinetobacter	0.000163185	7.98884e-08	0.000163185	0.00618126	5.01979e-07	0.000409055	0.00245957	0.0474062
214	Red vs Spinach	p__Firmicutes	c__Bacilli	o__Bacillales	f__Planococcaceae	g__Psychrobacillus	0	0	0	0.00570236	6.60603e-07	0.000469256	0.00286383	0.0474062
215	Red vs Spinach	p__Firmicutes	c__Clostridia	o__Clostridiales	f__Clostridiaceae	g__Clostridium_sensu_stricto_12	0.0178613	0.00016601	0.00743887	0.112627	3.8346e-05	0.00357519	0.00326809	0.0474062
216	Red vs Spinach	p__Firmicutes	c__Clostridia	o__Clostridiales	f__Oxobacteraceae	g__Oxobacter	0.00802305	1.577e-06	0.000725029	0	0	0	0.00367234	0.0474062
217	Red vs Spinach	p__Acidobacteriota	c__Blastocatellia	o__Pyrinomonadales	f__Pyrinomonadaceae	g__RB41	0.0154438	2.80519e-06	0.000966986	0.00152379	2.08705e-06	0.000834076	0.0040766	0.0474062
218	Red vs Spinach	p__Firmicutes	c__Clostridia	o__Thermincolales	f__Thermincolaceae	g__Thermincola	0.00955073	3.1162e-06	0.00101918	0.000170853	8.75718e-08	0.000170853	0.00491064	0.0484282
219	Red vs Spinach	p__Chloroflexi	c__Ktedonobacteria	o__C0119	f__C0119	g__C0119	0.00932898	1.26729e-06	0.000649946	0.00284574	2.88799e-07	0.000310268	0.00531489	0.0484282
220	Red vs Spinach	p__Firmicutes	c__Clostridia	o__Clostridiales	f__Caloramatoraceae	g__Fonticella	0.0158772	7.71897e-06	0.00160405	0.00243766	6.57772e-08	0.000148073	0.00571915	0.0484282
221	Red vs Spinach	p__Chloroflexi	c__Anaerolineae	o__Anaerolineales	f__Anaerolineaceae	g__UTCFX1	0.00425566	9.62959e-07	0.000566556	0	0	0	0.0066	0.0484282
222	Red vs Spinach	p__Proteobacteria	c__Alphaproteobacteria	o__Rhizobiales	f__Rhizobiaceae	g__Mesorhizobium	0.00327473	2.49412e-07	0.000288335	0.00986683	2.25053e-06	0.000866128	0.00700426	0.0484282
223	Red vs Spinach	p__Bacteroidota	c__Bacteroidia	o__Sphingobacteriales	f__AKYH767	g__AKYH767	0.00130942	1.07034e-07	0.000188887	0	0	0	0.00740851	0.0484282
224	Red vs Spinach	p__Firmicutes	c__Clostridia	o__Clostridiales	f__Clostridiaceae	g__Clostridium_sensu_stricto_8	0.020672	2.7568e-05	0.00303139	0	0	0	0.00781277	0.0484282
225	Red vs Spinach	p__Firmicutes	c__Bacilli	o__Bacillales	f__Planococcaceae	g__Solibacillus	0	0	0	0.00315274	6.53821e-07	0.000466841	0.00821702	0.0484282
226	Red vs Spinach	p__Acidobacteriota	c__Vicinamibacteria	o__Subgroup_17	f__Subgroup_17	g__Subgroup_17	0.00191031	2.53002e-07	0.000290403	0	0	0	0.00862128	0.0484282
227	Red vs Spinach	p__Proteobacteria	c__Gammaproteobacteria	o__Xanthomonadales	f__Xanthomonadaceae	g__Luteimonas	0	0	0	0.0167901	2.08611e-05	0.00263698	0.00902553	0.0484282
228	Red vs Spinach	p__Firmicutes	c__Clostridia	o__Peptostreptococcales-Tissierellales	f__Sedimentibacteraceae	g__Sedimentibacter	0.00932785	2.68549e-06	0.000946131	0.00134904	2.73217e-06	0.000954318	0.00942979	0.0484282
229	Red vs Spinach	p__Firmicutes	c__Desulfitobacteriia	o__Desulfitobacteriales	f__Desulfitobacteriaceae	g__Desulfitobacterium	0.0139692	1.31812e-05	0.00209612	0.000797312	1.90712e-06	0.000797312	0.00983404	0.0484282
230	Red vs Spinach	p__Chloroflexi	c__KD4-96	o__KD4-96	f__KD4-96	g__KD4-96	0.0111343	3.34483e-06	0.00105591	0.00399631	1.19783e-06	0.000631882	0.0102383	0.0484282
231	Red vs Spinach	p__Myxococcota	c__bacteriap25	o__bacteriap25	f__bacteriap25	g__bacteriap25	0.00561931	3.05356e-06	0.00100889	0	0	0	0.0106426	0.0484282

## Sheet: metastat_fungi
Additional file: metastat analysis showing differentially abundant fungal taxa in different green manured and non-amended soils
	compare	Phylum	Class	Order	Family	Genus	mean(group1)	variance(group1)	std.err(group1)	mean(group2)	variance(group2)	std.err(group2)	pvalue	qvalue*	* only qvalue of ≤ 0.05 are listed here
1	Control vs Green mustard	Mucoromycota|c	Mucoromycetes|o	Mucorales|f	Mucoraceae|g	Mucor	0	0	0	0.00189949	4.15157e-07	0.000372002	0	0
2	Control vs Red mustard	Ascomycota|c	Sordariomycetes|o	Sordariales|f	Chaetomiaceae|g	Chaetomium	0.688807	0.00178559	0.0243967	0.489475	0.000491997	0.0128062	0	0
3	Control vs Red mustard	Ascomycota|c	Sordariomycetes|o	Hypocreales|f	Hypocreales	fam	0.00184088	1.17042e-07	0.000197519	0.00811595	3.99367e-06	0.00115379	0.00314286	0.0221864
4	Control vs Spinach	Ascomycota|c	Sordariomycetes|o	Sordariales|f	Chaetomiaceae|g	Chaetomium	0.688807	0.00178559	0.0243967	0.171778	0.00147505	0.0221739	0	0
5	Control vs Spinach	Ascomycota|c	Sordariomycetes|o	Hypocreales|f	Hypocreales	fam	0.00184088	1.17042e-07	0.000197519	0	0	0	0.0030303	0.0211663
6	Green mustard vs Red mustard	Ascomycota|c	Sordariomycetes|o	Hypocreales|f	Nectriaceae|g	Calonectria	0	0	0	0.00383352	1.31138e-06	0.000661156	0	0
7	Green mustard vs Red mustard	Ascomycota|c	Sordariomycetes|o	Hypocreales|f	Hypocreales	fam	0.00203017	9.37227e-07	0.000558935	0.00811595	3.99367e-06	0.00115379	0.00277143	0.0169548
8	Green mustard vs Red mustard	Ascomycota|c	Dothideomycetes|o	Pleosporales|f	Didymosphaeriaceae|g	Paraphaeosphaeria	0.0147767	2.27109e-05	0.00275142	0.0278118	5.89474e-06	0.00140175	0.00554286	0.0226064
9	Green mustard vs Red mustard	Ascomycota|c	Dothideomycetes|o	Botryosphaeriales|f	Botryosphaeriaceae|g	Neofusicoccum	0.00434796	3.37531e-07	0.000335426	0.00756804	1.65385e-06	0.000742484	0.0144571	0.0442224
10	Red mustard vs Spinach	Ascomycota|c	Sordariomycetes|o	Sordariales|f	Chaetomiaceae|g	Chaetomium	0.489475	0.000491997	0.0128062	0.171778	0.00147505	0.0221739	0	-0.01696
11	Red mustard vs Spinach	Ascomycota|c	Eurotiomycetes|o	Eurotiales|f	Trichocomaceae|g	Talaromyces	0.0355358	2.39121e-05	0.00282324	0.00584995	5.0389e-06	0.00129601	0.00285294	-0.01696
12	Red mustard vs Spinach	Ascomycota|c	Dothideomycetes|o	Pleosporales|f	Didymosphaeriaceae|g	Paraphaeosphaeria	0.0278118	5.89474e-06	0.00140175	0.00228624	1.56806e-05	0.00228624	0.00570588	-0.01696
13	Red mustard vs Spinach	Ascomycota|c	Dothideomycetes|o	Botryosphaeriales|f	Botryosphaeriaceae|g	Neofusicoccum	0.00756804	1.65385e-06	0.000742484	0.000457247	6.27225e-07	0.000457247	0.00855882	-0.01696
14	Red mustard vs Spinach	Ascomycota|c	Sordariomycetes|o	Hypocreales|f	Hypocreales	fam	0.00811595	3.99367e-06	0.00115379	0	0	0	0.0114118	-0.01696
15	Red mustard vs Spinach	Ascomycota|c	Eurotiomycetes|o	Eurotiales|f	Aspergillaceae|g	Penicillium	0.0114478	1.07791e-05	0.00189553	0	0	0	0.0142647	-0.01696
16	Red mustard vs Spinach	Ascomycota|c	Sordariomycetes|o	Hypocreales|f	Nectriaceae|g	Calonectria	0.00383352	1.31138e-06	0.000661156	0	0	0	0.0171176	-0.01696
17	Red mustard vs Spinach	Ascomycota|c	Leotiomycetes|o	Helotiales|f	Helotiales	fam	0.00135457	3.40209e-07	0.000336754	0	0	0	0.0199706	-0.01696
18	Red mustard vs Spinach	Ascomycota|c	Sordariomycetes|o	Microascales|f	Microascaceae|g	Gamsia	0.0390266	0.00016028	0.00730934	0.0111032	4.04592e-06	0.00116131	0.0228235	-0.01696
19	Red mustard vs Spinach	Ascomycota|c	Sordariomycetes|o	Microascales|f	Microascaceae|g	Petriella	0.0154283	1.18437e-05	0.00198694	0.00599146	1.03059e-05	0.00185345	0.0256765	-0.01696
20	Red mustard vs Spinach	Basidiomycota|c	Tremellomycetes|o	Tremellales|f	Rhynchogastremataceae|g	Papiliotrema	0.0635079	0.00215415	0.0267965	0.4207	0.0298606	0.0997674	0.0285294	-0.01696
21	Red mustard vs Spinach	Ascomycota|c	Sordariomycetes|o	Hypocreales|f	Hypocreales	fam	0.0781725	0.00512782	0.0413434	0.000897989	2.41915e-06	0.000897989	0.0547059	-0.01696
22	Red mustard vs Spinach	Ascomycota|c	Dothideomycetes|o	Pleosporales|f	Didymellaceae|g	Neoascochyta	0.00573123	1.78036e-05	0.00243609	0.000924642	2.56489e-06	0.000924642	0.0575588	-0.01696
23	Red mustard vs Spinach	Ascomycota|c	Sordariomycetes|o	Microascales|f	Microascaceae|g	Microascus	0.00125743	1.47135e-06	0.000700321	0	0	0	0.0663824	-0.01696
24	Red mustard vs Spinach	Ascomycota|c	Sordariomycetes|o	Hypocreales|f	Nectriaceae|g	Neonectria	0.0234342	0.000137764	0.00677652	0.0485442	0.000573225	0.013823	0.0965882	-0.01696
25	Red mustard vs Spinach	Ascomycota|c	Dothideomycetes|o	Pleosporales|f	Pleosporales	fam	0.00158755	2.88663e-06	0.000980923	0	0	0	0.0994412	-0.01696
26	Red mustard vs Spinach	Ascomycota|c	Sordariomycetes|o	Sordariales|f	Sordariales	fam	0.00178216	4.12826e-06	0.00117307	0	0	0	0.125529	-0.01696
27	Red mustard vs Spinach	Ascomycota|c	Sordariomycetes|o	Coniochaetales|f	Coniochaetaceae|g	Coniochaeta	0.00918369	6.27724e-05	0.00457429	0.00235128	4.76014e-06	0.00125965	0.148382	-0.01696
28	Red mustard vs Spinach	Ascomycota|c	Pezizomycetes|o	Pezizales|f	Pyronemataceae|g	Wilcoxina	0.0174904	0.000126002	0.00648079	0.169887	0.0378866	0.112378	0.153853	-0.01696
29	Red mustard vs Spinach	Ascomycota|c	Dothideomycetes|o	Dothideales|f	Dothideales	fam	0.000221926	1.47754e-07	0.000221926	0.0219314	0.00127297	0.0205991	0.230235	-0.01696
30	Red mustard vs Spinach	Mucoromycota|c	Mucoromycetes|o	Mucorales|f	Mucoraceae|g	Mucor	0.00251931	8.49234e-06	0.00168249	0.000769954	6.57557e-07	0.000468173	0.275	-0.01696
31	Red mustard vs Spinach	Ascomycota|c	Sordariomycetes|o	Sordariales|f	Chaetomiaceae|g	Thielavia	0.00521527	8.15971e-05	0.00521527	0	0	0	0.281176	-0.01696
32	Red mustard vs Spinach	Basidiomycota|c	Agaricomycetes|o	Sebacinales|f	Sebacinaceae|g	Sebacina	0.00214036	1.37435e-05	0.00214036	0	0	0	0.310588	-0.01696
33	Red mustard vs Spinach	Ascomycota|c	Eurotiomycetes|o	Chaetothyriales|f	Trichomeriaceae|g	Knufia	0.00155348	7.23994e-06	0.00155348	0	0	0	0.310588	-0.01696
34	Red mustard vs Spinach	Ascomycota|c	Leotiomycetes|o	Thelebolales|f	Pseudeurotiaceae|g	Pseudeurotium	0.000576302	9.96374e-07	0.000576302	0	0	0	0.310588	-0.01696
35	Red mustard vs Spinach	Basidiomycota|c	Agaricomycetes|o	Agaricales|f	Psathyrellaceae|g	Psathyrella	0.000443853	5.91016e-07	0.000443853	0	0	0	0.310588	-0.01696
36	Red mustard vs Spinach	Ascomycota|c	Leotiomycetes|o	Helotiales|f	Helotiales	fam	0.000450603	6.09128e-07	0.000450603	0	0	0	0.310588	-0.01696
37	Red mustard vs Spinach	Mortierellomycota|c	Mortierellomycetes|o	Mortierellales|f	Mortierellaceae|g	Mortierella	0.000332889	3.32446e-07	0.000332889	0	0	0	0.310588	-0.01696
38	Red mustard vs Spinach	Ascomycota|c	Dothideomycetes|o	Pleosporales|f	Pleosporaceae|g	Curvularia	0	0	0	0.000179598	9.6766e-08	0.000179598	0.312607	-0.01696
39	Red mustard vs Spinach	Ascomycota|c	Sordariomycetes|o	Hypocreales|f	Hypocreaceae|g	Trichoderma	0.00838884	2.06486e-05	0.00262352	0.0121572	2.73137e-05	0.00301738	0.530353	-0.01696
40	Red mustard vs Spinach	Ascomycota|c	Dothideomycetes|o	Capnodiales|f	Cladosporiaceae|g	Cladosporium	0.0222819	0.000298308	0.00997177	0.0320616	0.000108542	0.00601504	0.554324	-0.01696
41	Red mustard vs Spinach	Ascomycota|c	Sordariomycetes|o	Hypocreales|f	Nectriaceae|g	Fusarium	0.0962252	0.00203775	0.0260624	0.0679455	0.0014974	0.0223413	0.560235	-0.01696
42	Red mustard vs Spinach	Ascomycota|c	Dothideomycetes|o	Pleosporales|f	Pleosporaceae|g	Alternaria	0.0119439	4.68149e-05	0.00395031	0.0200229	0.000549314	0.0135316	0.722029	-0.01696
43	Red mustard vs Spinach	Ascomycota|c	Sordariomycetes|o	Glomerellales|f	Glomerellaceae|g	Colletotrichum	0.00596207	3.57392e-06	0.00109147	0.00416089	5.1939e-05	0.00416089	0.811265	-0.01696

## Sheet: metagenomeSeq_bacteria
Additional file: metagenomeSeq analysis analysis showing differentially abundant bacterial taxa in different green manured and non-amended soils
	compare	Phylum	Class	Order	Family	Genus	logFC	se	pvalues	adjPvalues*		* only adjPvalues of ≤ 0.05 are listed here
1	Red mustard vs Control	p__Chloroflexi	c__Chloroflexia	o__Thermomicrobiales	f__Thermomicrobiaceae	g__Nitrolancea	-2.24884	0.440275	3.25912e-07	0.000412278
2	Red mustard vs Control	p__Firmicutes	c__Clostridia	o__Clostridiales	f__Clostridiaceae	g__Clostridium_sensu_stricto_1	5.42012	1.11372	1.13494e-06	0.000717851
3	Red mustard vs Control	p__Firmicutes	c__Clostridia	o__Clostridiales	f__Clostridiaceae	g__Clostridium_sensu_stricto_1	5.08	1.11515	5.22799e-06	0.00220447
4	Spinach vs Control	p__Firmicutes	c__Clostridia	o__Clostridiales	f__Clostridiaceae	g__Clostridium_sensu_stricto_12	5.1759	0.665233	7.32747e-15	8.91021e-12
5	Spinach vs Control	p__Firmicutes	c__Clostridia	o__Clostridiales	f__Clostridiaceae	g__Clostridium_sensu_stricto_12	4.89661	0.66357	1.59206e-13	9.67972e-11
6	Spinach vs Control	p__Proteobacteria	c__Gammaproteobacteria	o__Burkholderiales	f__Oxalobacteraceae		4.95546	0.686033	5.0715e-13	2.05565e-10
7	Spinach vs Control	p__Firmicutes	c__Clostridia	o__Clostridiales	f__Clostridiaceae	g__Clostridium_sensu_stricto_1	4.63097	0.664676	3.23186e-12	9.82485e-10
8	Spinach vs Control	p__Firmicutes	c__Clostridia	o__Clostridiales	f__Clostridiaceae	g__Clostridium_sensu_stricto_1	4.4747	0.667716	2.06275e-11	5.01661e-09
9	Spinach vs Control	p__Acidobacteriota	c__Vicinamibacteria	o__Vicinamibacterales	f__uncultured	g__uncultured	-4.54158	0.690982	4.94274e-11	1.00173e-08
10	Spinach vs Control	p__Firmicutes	c__Clostridia	o__Clostridiales	f__Clostridiaceae		4.33412	0.662025	5.88003e-11	1.02145e-08
11	Spinach vs Control	p__Proteobacteria	c__Gammaproteobacteria	o__Pseudomonadales	f__Pseudomonadaceae		4.47985	0.697536	1.34145e-10	1.86825e-08
12	Spinach vs Control	p__Acidobacteriota	c__Acidobacteriae	o__Acidobacteriales	f__uncultured	g__uncultured	-4.26984	0.665315	1.38275e-10	1.86825e-08
13	Spinach vs Control	p__Firmicutes	c__Clostridia	o__Clostridiales	f__Clostridiaceae	g__Clostridium_sensu_stricto_12	4.22329	0.662659	1.85062e-10	2.25035e-08
14	Spinach vs Control	p__Bacteroidota	c__Bacteroidia	o__Chitinophagales	f__Chitinophagaceae	g__uncultured	4.18573	0.672618	4.8759e-10	5.39009e-08
15	Spinach vs Control	p__Firmicutes	c__Clostridia	o__Clostridiales	f__Clostridiaceae	g__Clostridium_sensu_stricto_12	4.21241	0.683615	7.18493e-10	7.28073e-08
16	Spinach vs Control	p__Firmicutes	c__Clostridia	o__Clostridiales	f__Clostridiaceae	g__Clostridium_sensu_stricto_12	4.02989	0.661867	1.13854e-09	1.06497e-07
17	Spinach vs Control	p__Proteobacteria	c__Alphaproteobacteria	o__Rhizobiales	f__Beijerinckiaceae	g__Microvirga	4.16047	0.6938	2.01438e-09	1.74963e-07
18	Spinach vs Control	p__Firmicutes	c__Clostridia	o__Lachnospirales	f__Lachnospiraceae		4.11073	0.690014	2.5619e-09	2.07684e-07
19	Spinach vs Control	p__Firmicutes	c__Bacilli	o__Bacillales	f__Bacillaceae	g__Bacillus	3.94693	0.66728	3.31971e-09	2.52298e-07
20	Spinach vs Control	p__Acidobacteriota	c__Blastocatellia	o__Pyrinomonadales	f__Pyrinomonadaceae	g__RB41	-4.0759	0.692208	3.90288e-09	2.79171e-07
21	Spinach vs Control	p__Proteobacteria	c__Alphaproteobacteria	o__Sphingomonadales	f__Sphingomonadaceae	g__Sphingomonas	3.99523	0.68727	6.12953e-09	4.14084e-07
22	Spinach vs Control	p__Bacteroidota	c__Bacteroidia	o__Bacteroidales	f__Prolixibacteraceae	g__WCHB1-32	4.42474	0.762491	6.51347e-09	4.16862e-07
23	Spinach vs Control	p__Proteobacteria	c__Gammaproteobacteria	o__Pseudomonadales	f__Pseudomonadaceae		4.06051	0.70872	1.00809e-08	6.12919e-07
24	Spinach vs Control	p__Firmicutes	c__Bacilli	o__Bacillales	f__Planococcaceae	g__Rummeliibacillus	3.88363	0.681082	1.18305e-08	6.37179e-07
25	Spinach vs Control	p__Acidobacteriota	c__Acidobacteriae	o__Acidobacteriales			-3.84916	0.675339	1.20089e-08	6.37179e-07
26	Spinach vs Control	p__Firmicutes	c__Bacilli	o__Bacillales	f__Bacillaceae		3.7828	0.663767	1.20519e-08	6.37179e-07
27	Spinach vs Control	p__Bacteroidota	c__Bacteroidia	o__Cytophagales	f__Microscillaceae	g__uncultured	3.80729	0.670557	1.36433e-08	6.91259e-07
28	Spinach vs Control	p__Chloroflexi	c__Ktedonobacteria	o__C0119	f__C0119	g__C0119	-1.5576	0.275563	1.58201e-08	7.69487e-07
29	Spinach vs Control	p__Firmicutes	c__Clostridia	o__Clostridiales	f__Clostridiaceae	g__Clostridium_sensu_stricto_1	3.83669	0.68203	1.85087e-08	8.25214e-07
30	Spinach vs Control	p__Myxococcota	c__Polyangia	o__Haliangiales	f__Haliangiaceae	g__Haliangium	-3.77695	0.671917	1.89682e-08	8.25214e-07
31	Spinach vs Control	p__Gemmatimonadota	c__Gemmatimonadetes	o__Gemmatimonadales	f__Gemmatimonadaceae	g__uncultured	3.73005	0.663609	1.90016e-08	8.25214e-07
32	Spinach vs Control	p__Firmicutes	c__Clostridia	o__Clostridiales	f__Clostridiaceae		3.78103	0.676055	2.23449e-08	8.85847e-07
33	Spinach vs Control	p__Firmicutes	c__Clostridia	o__Clostridiales	f__Clostridiaceae	g__Clostridium_sensu_stricto_12	3.73426	0.668081	2.27681e-08	8.85847e-07
34	Spinach vs Control	p__Myxococcota	c__Myxococcia	o__Myxococcales	f__Myxococcaceae		3.81672	0.682867	2.28041e-08	8.85847e-07
35	Spinach vs Control	p__Proteobacteria	c__Gammaproteobacteria	o__Xanthomonadales	f__Xanthomonadaceae	g__Luteimonas	3.69413	0.661387	2.33118e-08	8.85847e-07
36	Spinach vs Control	p__Verrucomicrobiota	c__Verrucomicrobiae	o__Chthoniobacterales	f__Chthoniobacteraceae	g__Chthoniobacter	3.68886	0.661337	2.43475e-08	8.9717e-07
37	Spinach vs Control	p__Myxococcota	c__bacteriap25	o__bacteriap25	f__bacteriap25	g__bacteriap25	-3.66483	0.66324	3.28266e-08	1.17403e-06
38	Spinach vs Control	p__Proteobacteria	c__Alphaproteobacteria	o__Rhizobiales	f__Xanthobacteraceae	g__Pseudolabrys	-3.66414	0.664434	3.49431e-08	1.21402e-06
39	Spinach vs Control	p__Firmicutes	c__Bacilli	o__Bacillales	f__Planococcaceae	g__Psychrobacillus	3.65471	0.66399	3.70918e-08	1.25288e-06
40	Spinach vs Control	p__Actinobacteriota	c__Actinobacteria	o__Corynebacteriales	f__Nocardiaceae	g__Rhodococcus	3.70104	0.674805	4.14402e-08	1.36193e-06
41	Spinach vs Control	p__Acidobacteriota	c__Vicinamibacteria	o__Vicinamibacterales	f__uncultured	g__uncultured	-3.61679	0.662206	4.71543e-08	1.5044e-06
42	Spinach vs Control	p__Chloroflexi	c__Ktedonobacteria	o__C0119	f__C0119	g__C0119	-3.93765	0.722077	4.9465e-08	1.5044e-06
43	Spinach vs Control	p__Firmicutes	c__Bacilli	o__Alicyclobacillales	f__Alicyclobacillaceae	g__Tumebacillus	-3.66832	0.672849	4.98296e-08	1.5044e-06
44	Spinach vs Control	p__Acidobacteriota	c__Acidobacteriae	o__Acidobacteriales			-3.61402	0.663274	5.07242e-08	1.5044e-06
45	Spinach vs Control	p__Proteobacteria	c__Alphaproteobacteria	o__Rhizobiales	f__Xanthobacteraceae	g__Bradyrhizobium	-3.78185	0.694637	5.19936e-08	1.50534e-06
46	Spinach vs Control	p__Actinobacteriota	c__Actinobacteria	o__Micrococcales	f__Microbacteriaceae		3.70055	0.682535	5.90095e-08	1.66873e-06
47	Spinach vs Control	p__Firmicutes	c__Bacilli	o__Alicyclobacillales	f__Alicyclobacillaceae	g__Tumebacillus	-4.36924	0.811714	7.33634e-08	2.0275e-06
48	Spinach vs Control	p__Proteobacteria	c__Alphaproteobacteria	o__Rhizobiales	f__Xanthobacteraceae	g__Pseudolabrys	-3.71817	0.696436	9.354e-08	2.52766e-06
49	Spinach vs Control	p__Proteobacteria	c__Alphaproteobacteria	o__Sphingomonadales	f__Sphingomonadaceae	g__Sphingomonas	1.52044	0.285911	1.04987e-07	2.77531e-06
50	Spinach vs Control	p__Verrucomicrobiota	c__Verrucomicrobiae	o__Pedosphaerales	f__Pedosphaeraceae	g__Ellin517	-3.51282	0.67507	1.95428e-07	5.01535e-06
51	Spinach vs Control	p__Acidobacteriota	c__Vicinamibacteria	o__Vicinamibacterales	f__uncultured	g__uncultured	-3.48313	0.669675	1.97974e-07	5.01535e-06
52	Spinach vs Control	p__Proteobacteria	c__Alphaproteobacteria	o__Sphingomonadales	f__Sphingomonadaceae	g__Sphingomonas	3.47384	0.673274	2.47437e-07	6.14048e-06
53	Spinach vs Control	p__Proteobacteria	c__Alphaproteobacteria	o__Rhizobiales	f__Hyphomicrobiaceae	g__Hyphomicrobium	-3.415	0.665378	2.86026e-07	6.95614e-06
54	Spinach vs Control	p__Acidobacteriota	c__Acidobacteriae	o__Acidobacteriales			-1.21102	0.241298	5.20016e-07	1.23988e-05
55	Spinach vs Control	p__Proteobacteria	c__Gammaproteobacteria	o__Pseudomonadales	f__Moraxellaceae	g__Acinetobacter	3.44432	0.688904	5.74144e-07	1.32615e-05
56	Spinach vs Control	p__Firmicutes	c__Bacilli	o__Bacillales	f__Planococcaceae	g__Domibacillus	3.48156	0.696532	5.7801e-07	1.32615e-05
57	Spinach vs Control	p__Proteobacteria	c__Alphaproteobacteria	o__Caulobacterales	f__Caulobacteraceae	g__Brevundimonas	3.38589	0.677981	5.91189e-07	1.33127e-05
58	Spinach vs Control	p__Proteobacteria	c__Alphaproteobacteria	o__Dongiales	f__Dongiaceae	g__Dongia	3.79901	0.765258	6.89313e-07	1.52401e-05
59	Spinach vs Control	p__Bacteroidota	c__Bacteroidia	o__Chitinophagales	f__Chitinophagaceae	g__uncultured	3.37742	0.683274	7.69294e-07	1.67047e-05
60	Spinach vs Control	p__Actinobacteriota	c__Actinobacteria	o__Propionibacteriales	f__Nocardioidaceae	g__Nocardioides	-3.44683	0.698521	8.03707e-07	1.71457e-05
61	Spinach vs Control	p__Actinobacteriota	c__Thermoleophilia	o__Solirubrobacterales	f__67-14	g__67-14	-3.33094	0.676843	8.5977e-07	1.80255e-05
62	Spinach vs Control	p__Firmicutes	c__Bacilli	o__Bacillales	f__Planococcaceae	g__Rummeliibacillus	3.35135	0.692754	1.31335e-06	2.70683e-05
63	Spinach vs Control	p__Bacteroidota	c__Bacteroidia	o__Chitinophagales	f__Chitinophagaceae	g__uncultured	3.20762	0.665991	1.46229e-06	2.96357e-05
64	Spinach vs Control	p__Firmicutes	c__Clostridia	o__Clostridiales	f__Clostridiaceae	g__Clostridium_sensu_stricto_10	3.3851	0.709476	1.83074e-06	3.64948e-05
65	Spinach vs Control	p__Chloroflexi	c__KD4-96	o__KD4-96	f__KD4-96	g__KD4-96	-3.24876	0.688273	2.35664e-06	4.62206e-05
66	Spinach vs Control	p__Firmicutes	c__Bacilli	o__Bacillales	f__Planococcaceae	g__Solibacillus	3.15023	0.669357	2.52189e-06	4.86764e-05
67	Spinach vs Control	p__Verrucomicrobiota	c__Verrucomicrobiae	o__Chthoniobacterales	f__Chthoniobacteraceae	g__Candidatus_Udaeobacter	-3.05996	0.6613	3.7066e-06	7.04253e-05
68	Spinach vs Control	p__Proteobacteria	c__Alphaproteobacteria	o__Rhizobiales	f__Xanthobacteraceae	g__Rhodoplanes	-3.30194	0.719078	4.39221e-06	8.21681e-05
69	Spinach vs Control	p__Proteobacteria	c__Alphaproteobacteria	o__Sphingomonadales	f__Sphingomonadaceae	g__Sphingomonas	-3.40261	0.747098	5.25242e-06	9.67718e-05
70	Spinach vs Control	p__Proteobacteria	c__Alphaproteobacteria	o__Sphingomonadales	f__Sphingomonadaceae	g__Sphingomonas	-3.50561	0.774684	6.03336e-06	0.000109501
71	Spinach vs Control	p__Gemmatimonadota	c__Gemmatimonadetes	o__Gemmatimonadales	f__Gemmatimonadaceae	g__uncultured	-3.07021	0.682193	6.77922e-06	0.000121228
72	Spinach vs Control	p__Acidobacteriota	c__Acidobacteriae	o__Acidobacteriales			-3.11541	0.69627	7.66132e-06	0.000135017
73	Spinach vs Control	p__Proteobacteria	c__Gammaproteobacteria	o__Burkholderiales	f__SC-I-84	g__SC-I-84	-3.01418	0.674728	7.92324e-06	0.000137638
74	Spinach vs Control	p__Firmicutes	c__Clostridia	o__Clostridiales	f__Clostridiaceae	g__Clostridium_sensu_stricto_3	3.07468	0.688911	8.07815e-06	0.000138352
75	Spinach vs Control	p__Proteobacteria	c__Gammaproteobacteria	o__Gammaproteobacteria_Incertae_Sedis	f__Unknown_Family	g__Acidibacter	-3.00173	0.675126	8.74108e-06	0.000147627
76	Spinach vs Control	p__Proteobacteria	c__Alphaproteobacteria	o__Sphingomonadales	f__Sphingomonadaceae	g__Sphingomonas	3.13801	0.711015	1.01749e-05	0.000169489
77	Spinach vs Control	p__Bacteroidota	c__Bacteroidia	o__Cytophagales	f__Hymenobacteraceae	g__Adhaeribacter	3.0125	0.688942	1.22749e-05	0.000201707
78	Spinach vs Control	p__Bacteroidota	c__Bacteroidia	o__Chitinophagales	f__Chitinophagaceae	g__Flavitalea	2.96459	0.678693	1.2534e-05	0.000203219
79	Spinach vs Control	p__Chloroflexi	c__Ktedonobacteria	o__Ktedonobacterales	f__Ktedonobacteraceae	g__FCPS473	-3.07536	0.704846	1.28194e-05	0.000205111
80	Spinach vs Control	p__Bacteroidota	c__Bacteroidia	o__Chitinophagales	f__Chitinophagaceae		-2.92954	0.674078	1.38646e-05	0.000218952
81	Spinach vs Control	p__Gemmatimonadota	c__Gemmatimonadetes	o__Gemmatimonadales	f__Gemmatimonadaceae	g__Gemmatimonas	2.91084	0.670555	1.41872e-05	0.00021978
82	Spinach vs Control	p__Firmicutes	c__Clostridia	o__Clostridiales	f__Clostridiaceae	g__Clostridium_sensu_stricto_12	2.86959	0.661266	1.42785e-05	0.00021978
83	Spinach vs Control	p__Proteobacteria	c__Alphaproteobacteria	o__Rhizobiales	f__Rhizobiales_Incertae_Sedis	g__Nordella	-3.28849	0.758402	1.4505e-05	0.000220475
84	Spinach vs Control	p__Acidobacteriota	c__Vicinamibacteria	o__Vicinamibacterales	f__Vicinamibacteraceae	g__Vicinamibacteraceae	-2.90622	0.678061	1.81863e-05	0.000273019
85	Spinach vs Control	p__Proteobacteria	c__Gammaproteobacteria	o__Gammaproteobacteria_Incertae_Sedis	f__Unknown_Family	g__Acidibacter	-2.91891	0.681646	1.85102e-05	0.000274492
86	Spinach vs Control	p__Methylomirabilota	c__Methylomirabilia	o__Rokubacteriales	f__Rokubacteriales	g__Rokubacteriales	-3.00663	0.708335	2.1894e-05	0.000320761
87	Spinach vs Control	p__Firmicutes	c__Clostridia	o__Clostridiales	f__Clostridiaceae	g__Clostridium_sensu_stricto_13	2.83412	0.668282	2.2262e-05	0.000322269
88	Spinach vs Control	p__Chloroflexi	c__Anaerolineae	o__Anaerolineales	f__Anaerolineaceae	g__UTCFX1	-3.32185	0.786131	2.38346e-05	0.000340974
89	Spinach vs Control	p__Verrucomicrobiota	c__Verrucomicrobiae	o__Chthoniobacterales	f__Chthoniobacteraceae	g__Chthoniobacter	2.83421	0.673138	2.54873e-05	0.000360378
90	Spinach vs Control	p__Planctomycetota	c__Planctomycetes	o__Pirellulales	f__Pirellulaceae	g__uncultured	2.87049	0.683037	2.63936e-05	0.000368903
91	Spinach vs Control	p__Proteobacteria	c__Alphaproteobacteria	o__Sphingomonadales	f__Sphingomonadaceae	g__Sphingomonas	2.77735	0.673098	3.68774e-05	0.000509578
92	Spinach vs Control	p__Proteobacteria	c__Alphaproteobacteria	o__Rhizobiales	f__Xanthobacteraceae		-2.92934	0.711668	3.85241e-05	0.000526351
93	Spinach vs Control	p__Gemmatimonadota	c__Gemmatimonadetes	o__Gemmatimonadales	f__Gemmatimonadaceae	g__uncultured	-2.75625	0.677065	4.68351e-05	0.000632794
94	Spinach vs Control	p__Actinobacteriota	c__Actinobacteria	o__Micrococcales	f__Micrococcaceae		1.56208	0.387416	5.52923e-05	0.000738852
95	Spinach vs Control	p__Chloroflexi	c__Ktedonobacteria	o__Ktedonobacterales	f__Ktedonobacteraceae	g__1921-3	-3.07161	0.7729	7.06369e-05	0.000933635
96	Spinach vs Control	p__Cyanobacteria	c__Sericytochromatia	o__Sericytochromatia	f__Sericytochromatia	g__Sericytochromatia	2.77447	0.701791	7.70428e-05	0.00100736
97	Spinach vs Control	p__Proteobacteria	c__Alphaproteobacteria	o__Micropepsales	f__Micropepsaceae	g__uncultured	-2.5978	0.664273	9.20135e-05	0.0011903
98	Spinach vs Control	p__Proteobacteria	c__Alphaproteobacteria	o__Sphingomonadales	f__Sphingomonadaceae	g__Sphingomonas	3.67336	0.956109	0.000122041	0.00156213
99	Spinach vs Control	p__Bacteroidota	c__Bacteroidia	o__Cytophagales	f__Microscillaceae	g__uncultured	1.74076	0.459357	0.000150922	0.00191168
100	Spinach vs Control	p__Bacteroidota	c__Bacteroidia	o__Chitinophagales	f__Chitinophagaceae	g__Chitinophaga	-2.59008	0.684477	0.000154316	0.00193452
101	Spinach vs Control	p__Firmicutes	c__Clostridia	o__Clostridiales	f__Clostridiaceae	g__Clostridium_sensu_stricto_10	3.63408	0.961858	0.000157975	0.00196018
102	Spinach vs Control	p__Acidobacteriota	c__Acidobacteriae	o__Subgroup_13	f__Subgroup_13	g__Subgroup_13	-2.6956	0.714874	0.000162763	0.00199919
103	Spinach vs Control	p__Firmicutes	c__Clostridia	o__Clostridiales	f__Clostridiaceae	g__Clostridium_sensu_stricto_12	2.49493	0.663056	0.000168044	0.00204341
104	Spinach vs Control	p__Acidobacteriota	c__Vicinamibacteria	o__Vicinamibacterales	f__Vicinamibacteraceae	g__Vicinamibacteraceae	3.44882	0.922177	0.000184115	0.00221667
105	Spinach vs Control	p__Desulfobacterota	c__uncultured	o__uncultured	f__uncultured	g__uncultured	-2.64394	0.714785	0.000216509	0.00256029
106	Spinach vs Control	p__Proteobacteria	c__Alphaproteobacteria	o__Sphingomonadales	f__Sphingomonadaceae	g__Novosphingobium	4.01176	1.0847	0.000216867	0.00256029
107	Spinach vs Control	p__Acidobacteriota	c__Vicinamibacteria	o__Vicinamibacterales	f__uncultured	g__uncultured	-2.89391	0.79561	0.000275465	0.00322082
108	Spinach vs Control	p__Proteobacteria	c__Alphaproteobacteria	o__Rhizobiales	f__Xanthobacteraceae		2.38646	0.662861	0.000317922	0.00368184
109	Spinach vs Control	p__Proteobacteria	c__Alphaproteobacteria	o__Rhizobiales	f__Xanthobacteraceae	g__Pseudolabrys	2.5259	0.707139	0.00035427	0.00406408
110	Spinach vs Control	p__Proteobacteria	c__Alphaproteobacteria	o__Rhizobiales	f__Xanthobacteraceae		2.58986	0.726466	0.00036383	0.00410612
111	Spinach vs Control	p__Chloroflexi	c__Ktedonobacteria	o__Ktedonobacterales	f__JG30-KF-AS9	g__JG30-KF-AS9	-1.4052	0.394233	0.000364688	0.00410612
112	Spinach vs Control	p__Bacteroidota	c__Bacteroidia	o__Bacteroidales	f__Prolixibacteraceae	g__WCHB1-32	4.08482	1.14681	0.000368175	0.00410734
113	Spinach vs Control	p__Acidobacteriota	c__Vicinamibacteria	o__Vicinamibacterales	f__Vicinamibacteraceae	g__Vicinamibacteraceae	-3.83348	1.08733	0.000422547	0.00467107
114	Spinach vs Green mustard	p__Proteobacteria	c__Gammaproteobacteria	o__Pseudomonadales	f__Pseudomonadaceae		5.60055	0.657053	0	0
115	Spinach vs Green mustard	p__Firmicutes	c__Clostridia	o__Clostridiales	f__Clostridiaceae	g__Clostridium_sensu_stricto_12	5.39921	0.641088	0	0
116	Spinach vs Green mustard	p__Proteobacteria	c__Gammaproteobacteria	o__Pseudomonadales	f__Pseudomonadaceae		5.31659	0.66352	1.11022e-15	4.08562e-13
117	Spinach vs Green mustard	p__Firmicutes	c__Clostridia	o__Clostridiales	f__Clostridiaceae	g__Clostridium_sensu_stricto_12	5.09472	0.639946	1.77636e-15	4.90274e-13
118	Spinach vs Green mustard	p__Firmicutes	c__Bacilli	o__Bacillales			-4.32586	0.639785	1.36642e-11	3.01705e-09
119	Spinach vs Green mustard	p__Firmicutes	c__Bacilli	o__Bacillales			-4.31206	0.643417	2.05855e-11	3.78774e-09
120	Spinach vs Green mustard	p__Proteobacteria	c__Alphaproteobacteria	o__Rhizobiales	f__Beijerinckiaceae	g__Microvirga	4.41914	0.662313	2.51867e-11	3.97231e-09
121	Spinach vs Green mustard	p__Firmicutes	c__Clostridia	o__Clostridiales	f__Clostridiaceae		4.12472	0.63934	1.10729e-10	1.52806e-08
122	Spinach vs Green mustard	p__Firmicutes	c__Clostridia	o__Clostridiales	f__Clostridiaceae	g__Clostridium_sensu_stricto_12	4.10256	0.639863	1.43972e-10	1.76606e-08
123	Spinach vs Green mustard	p__Proteobacteria	c__Alphaproteobacteria	o__Caulobacterales	f__Caulobacteraceae	g__Brevundimonas	4.10341	0.647141	2.28527e-10	2.52294e-08
124	Spinach vs Green mustard	p__Actinobacteriota	c__Actinobacteria	o__Micrococcales	f__Microbacteriaceae		4.02954	0.653499	6.99942e-10	7.02487e-08
125	Spinach vs Green mustard	p__Bacteroidota	c__Bacteroidia	o__Chitinophagales	f__Chitinophagaceae	g__uncultured	3.89689	0.647087	1.72064e-09	1.58298e-07
126	Spinach vs Green mustard	p__Proteobacteria	c__Gammaproteobacteria	o__Burkholderiales	f__Comamonadaceae		-4.1423	0.696335	2.70256e-09	2.29509e-07
127	Spinach vs Green mustard	p__Firmicutes	c__Bacilli	o__Bacillales	f__Bacillaceae	g__Bacillus	-3.93793	0.674636	5.31124e-09	4.18829e-07
128	Spinach vs Green mustard	p__Proteobacteria	c__Gammaproteobacteria	o__Xanthomonadales	f__Xanthomonadaceae	g__Luteimonas	3.68153	0.638855	8.27765e-09	6.05898e-07
129	Spinach vs Green mustard	p__Proteobacteria	c__Gammaproteobacteria	o__Xanthomonadales	f__Xanthomonadaceae		3.67465	0.638766	8.78112e-09	6.05898e-07
130	Spinach vs Green mustard	p__Firmicutes	c__Clostridia	o__Lachnospirales	f__Lachnospiraceae		-3.83623	0.668125	9.36856e-09	6.08405e-07
131	Spinach vs Green mustard	p__Proteobacteria	c__Gammaproteobacteria	o__Xanthomonadales	f__Xanthomonadaceae	g__Luteimonas	3.66282	0.645038	1.35917e-08	8.33621e-07
132	Spinach vs Green mustard	p__Verrucomicrobiota	c__Verrucomicrobiae	o__Chthoniobacterales	f__Chthoniobacteraceae	g__Chthoniobacter	3.5814	0.638881	2.07374e-08	1.20495e-06
133	Spinach vs Green mustard	p__Actinobacteriota	c__Actinobacteria	o__Corynebacteriales	f__Nocardiaceae	g__Rhodococcus	3.62058	0.648868	2.40746e-08	1.26203e-06
134	Spinach vs Green mustard	p__Firmicutes	c__Bacilli	o__Bacillales	f__Planococcaceae	g__Domibacillus	3.70307	0.664449	2.50183e-08	1.26203e-06
135	Spinach vs Green mustard	p__Firmicutes	c__Clostridia	o__Clostridiales	f__Clostridiaceae	g__Clostridium_sensu_stricto_8	-3.56242	0.639316	2.51492e-08	1.26203e-06
136	Spinach vs Green mustard	p__Firmicutes	c__Clostridia	o__Clostridiales	f__Clostridiaceae	g__Clostridium_sensu_stricto_8	-3.72434	0.67674	3.72645e-08	1.7887e-06
137	Spinach vs Green mustard	p__Firmicutes	c__Bacilli	o__Bacillales	f__Planococcaceae	g__Psychrobacillus	3.50386	0.640837	4.56091e-08	2.09802e-06
138	Spinach vs Green mustard	p__Myxococcota	c__Myxococcia	o__Myxococcales	f__Myxococcaceae		3.54014	0.654727	6.40715e-08	2.8294e-06
139	Spinach vs Green mustard	p__Acidobacteriota	c__Holophagae	o__Subgroup_7	f__Subgroup_7	g__Subgroup_7	-3.47852	0.646321	7.36509e-08	3.12733e-06
140	Spinach vs Green mustard	p__Proteobacteria	c__Gammaproteobacteria	o__Pseudomonadales	f__Moraxellaceae	g__Acinetobacter	3.46854	0.659249	1.42998e-07	5.84704e-06
141	Spinach vs Green mustard	p__Firmicutes	c__Desulfitobacteriia	o__Desulfitobacteriales	f__Desulfitobacteriaceae	g__Desulfitobacterium	-3.38095	0.649752	1.9563e-07	7.71342e-06
142	Spinach vs Green mustard	p__Actinobacteriota	c__Actinobacteria	o__Micrococcales	f__Intrasporangiaceae	g__Terrabacter	3.32927	0.640994	2.05918e-07	7.83907e-06
143	Spinach vs Green mustard	p__Planctomycetota	c__Planctomycetes	o__Pirellulales	f__Pirellulaceae	g__Pir4_lineage	-3.48949	0.674061	2.25708e-07	8.30604e-06
144	Spinach vs Green mustard	p__Desulfobacterota	c__Desulfuromonadia	o__Geobacterales	f__Geobacteraceae	g__Citrifermentans	-3.69572	0.716968	2.54094e-07	9.04903e-06
145	Spinach vs Green mustard	p__Bacteroidota	c__Bacteroidia	o__Chitinophagales	f__Chitinophagaceae		-3.29327	0.640644	2.73927e-07	9.45047e-06
146	Spinach vs Green mustard	p__Acidobacteriota	c__Acidobacteriae	o__Acidobacteriales	f__uncultured	g__uncultured	-3.30321	0.6436	2.86067e-07	9.57024e-06
147	Spinach vs Green mustard	p__Planctomycetota	c__Planctomycetes	o__Planctomycetales	f__uncultured	g__uncultured	3.25517	0.6412	3.84058e-07	1.24706e-05
148	Spinach vs Green mustard	p__Proteobacteria	c__Alphaproteobacteria	o__Sphingomonadales	f__Sphingomonadaceae	g__Sphingobium	-3.54046	0.698786	4.05001e-07	1.25373e-05
149	Spinach vs Green mustard	p__Firmicutes	c__Clostridia	o__Clostridiales	f__Clostridiaceae	g__Clostridium_sensu_stricto_1	-3.58557	0.707939	4.08827e-07	1.25373e-05
150	Spinach vs Green mustard	p__Proteobacteria	c__Gammaproteobacteria	o__Gammaproteobacteria_Incertae_Sedis	f__Unknown_Family	g__Acidibacter	-3.44373	0.680955	4.2542e-07	1.26936e-05
151	Spinach vs Green mustard	p__Proteobacteria	c__Alphaproteobacteria	o__Reyranellales	f__Reyranellaceae	g__Reyranella	-3.23511	0.641046	4.49717e-07	1.30655e-05
152	Spinach vs Green mustard	p__Proteobacteria	c__Alphaproteobacteria	o__Sphingomonadales	f__Sphingomonadaceae	g__Sphingomonas	3.25019	0.645526	4.77986e-07	1.35307e-05
153	Spinach vs Green mustard	p__Firmicutes	c__Clostridia	o__Peptostreptococcales-Tissierellales	f__Sedimentibacteraceae	g__Sedimentibacter	-3.61247	0.727555	6.86221e-07	1.89397e-05
154	Spinach vs Green mustard	p__Firmicutes	c__Bacilli	o__Paenibacillales	f__Paenibacillaceae	g__Paenibacillus	-3.50419	0.710113	8.02744e-07	2.16154e-05
155	Spinach vs Green mustard	p__Proteobacteria	c__Alphaproteobacteria	o__Rhizobiales	f__Xanthobacteraceae		3.32741	0.683482	1.12552e-06	2.9585e-05
156	Spinach vs Green mustard	p__Acidobacteriota	c__Acidobacteriae	o__Acidobacteriales	f__uncultured	g__uncultured	-3.09851	0.639805	1.27961e-06	3.28532e-05
157	Spinach vs Green mustard	p__Bacteroidota	c__Bacteroidia	o__Cytophagales	f__Hymenobacteraceae	g__Adhaeribacter	3.16196	0.658937	1.59802e-06	4.00958e-05
158	Spinach vs Green mustard	p__Gemmatimonadota	c__Gemmatimonadetes	o__Gemmatimonadales	f__Gemmatimonadaceae	g__Gemmatimonas	3.06249	0.645271	2.07423e-06	5.08878e-05
159	Spinach vs Green mustard	p__Proteobacteria	c__Gammaproteobacteria	o__Burkholderiales	f__SC-I-84	g__SC-I-84	-3.10169	0.654944	2.18179e-06	5.23629e-05
160	Spinach vs Green mustard	p__Firmicutes	c__Bacilli	o__Alicyclobacillales	f__Alicyclobacillaceae	g__Tumebacillus	-3.11274	0.670328	3.42387e-06	8.04245e-05
161	Spinach vs Green mustard	p__Firmicutes	c__Clostridia	o__Clostridiales	f__Caloramatoraceae	g__Fonticella	-3.05588	0.659635	3.60975e-06	8.30242e-05
162	Spinach vs Green mustard	p__Acidobacteriota	c__Acidobacteriae	o__Bryobacterales	f__Bryobacteraceae	g__Bryobacter	-3.15895	0.686882	4.2458e-06	9.56605e-05
163	Spinach vs Green mustard	p__Actinobacteriota	c__Actinobacteria	o__Streptomycetales	f__Streptomycetaceae	g__Streptomyces	3.25322	0.720214	6.27167e-06	0.000138479
164	Spinach vs Green mustard	p__Chloroflexi	c__Chloroflexia	o__Thermomicrobiales	f__JG30-KF-CM45	g__JG30-KF-CM45	3.20431	0.715273	7.46963e-06	0.000161696
165	Spinach vs Green mustard	p__Firmicutes	c__Bacilli	o__Bacillales	f__Planococcaceae	g__Solibacillus	2.86789	0.644617	8.6278e-06	0.000183175
166	Spinach vs Green mustard	p__Proteobacteria	c__Gammaproteobacteria	o__Xanthomonadales	f__Xanthomonadaceae		3.13062	0.711986	1.09747e-05	0.000228604
167	Spinach vs Green mustard	p__Proteobacteria	c__Alphaproteobacteria	o__Sphingomonadales	f__Sphingomonadaceae	g__Sphingomonas	2.82725	0.648171	1.28945e-05	0.000263622
168	Spinach vs Green mustard	p__Planctomycetota	c__Planctomycetes	o__Isosphaerales	f__Isosphaeraceae	g__Singulisphaera	3.55671	0.826441	1.68008e-05	0.000337237
169	Spinach vs Green mustard	p__Firmicutes	c__Clostridia	o__Clostridiales	f__Clostridiaceae	g__Clostridium_sensu_stricto_3	2.82811	0.659158	1.78278e-05	0.000351463
170	Spinach vs Green mustard	p__Firmicutes	c__Bacilli	o__Bacillales	f__Bacillaceae	g__Bacillus	3.12438	0.73712	2.24886e-05	0.000435568
171	Spinach vs Green mustard	p__Abditibacteriota	c__Abditibacteria	o__Abditibacteriales	f__Abditibacteriaceae	g__Abditibacterium	2.74949	0.654056	2.62526e-05	0.000499705
172	Spinach vs Green mustard	p__Verrucomicrobiota	c__Verrucomicrobiae	o__Chthoniobacterales	f__Chthoniobacteraceae	g__Chthoniobacter	2.71447	0.647554	2.7664e-05	0.000517645
173	Spinach vs Green mustard	p__Verrucomicrobiota	c__Verrucomicrobiae	o__Chthoniobacterales	f__Chthoniobacteraceae	g__Chthoniobacter	3.06571	0.7409	3.50622e-05	0.000644909
174	Spinach vs Green mustard	p__Gemmatimonadota	c__Gemmatimonadetes	o__Gemmatimonadales	f__Gemmatimonadaceae		3.01433	0.729136	3.56336e-05	0.000644909
175	Spinach vs Green mustard	p__Chloroflexi	c__KD4-96	o__KD4-96	f__KD4-96	g__KD4-96	-2.74264	0.674159	4.73696e-05	0.000834668
176	Spinach vs Green mustard	p__Gemmatimonadota	c__Gemmatimonadetes	o__Gemmatimonadales	f__Gemmatimonadaceae	g__uncultured	3.04315	0.748261	4.76305e-05	0.000834668
177	Spinach vs Green mustard	p__Chloroflexi	c__Anaerolineae	o__Caldilineales	f__Caldilineaceae	g__uncultured	2.88952	0.720309	6.03353e-05	0.00104078
178	Spinach vs Green mustard	p__Proteobacteria	c__Alphaproteobacteria	o__Rhizobiales	f__Devosiaceae	g__Devosia	2.9917	0.752408	7.0036e-05	0.00118953
179	Spinach vs Green mustard	p__Firmicutes	c__Clostridia	o__Clostridiales	f__Clostridiaceae	g__Clostridium_sensu_stricto_12	2.86562	0.721509	7.13587e-05	0.00119364
180	Spinach vs Green mustard	p__Firmicutes	c__Clostridia	o__Clostridiales	f__Clostridiaceae	g__Clostridium_sensu_stricto_11	2.79591	0.713867	8.98174e-05	0.00147998
181	Spinach vs Green mustard	p__Bacteroidota	c__Bacteroidia	o__Chitinophagales	f__Chitinophagaceae	g__Flavisolibacter	-3.10281	0.79633	9.76394e-05	0.00158521
182	Spinach vs Green mustard	p__Bacteroidota	c__Bacteroidia	o__Chitinophagales	f__Chitinophagaceae	g__uncultured	-2.73443	0.702927	0.000100219	0.0015999
183	Spinach vs Green mustard	p__Proteobacteria	c__Alphaproteobacteria	o__Caulobacterales	f__Caulobacteraceae	g__Brevundimonas	2.90828	0.748186	0.000101443	0.0015999
184	Spinach vs Green mustard	p__Firmicutes	c__Clostridia	o__Clostridiales	f__Clostridiaceae	g__Clostridium_sensu_stricto_12	2.4843	0.64008	0.000103925	0.00161596
185	Spinach vs Green mustard	p__Chloroflexi	c__Chloroflexia	o__Thermomicrobiales	f__JG30-KF-CM45	g__JG30-KF-CM45	2.71788	0.701193	0.00010615	0.00162764
186	Spinach vs Green mustard	p__Cyanobacteria	c__Sericytochromatia	o__Sericytochromatia	f__Sericytochromatia	g__Sericytochromatia	2.58245	0.668713	0.000112546	0.00169539
187	Spinach vs Green mustard	p__Firmicutes	c__Bacilli	o__Bacillales	f__Planococcaceae	g__Rummeliibacillus	3.77315	0.977638	0.000113641	0.00169539
188	Spinach vs Green mustard	p__Proteobacteria	c__Alphaproteobacteria	o__Sphingomonadales	f__Sphingomonadaceae	g__Sphingomonas	2.736	0.723285	0.000155113	0.00228326
189	Spinach vs Green mustard	p__Sumerlaeota	c__Sumerlaeia	o__Sumerlaeales	f__Sumerlaeaceae	g__Sumerlaea	2.78591	0.746764	0.00019099	0.00275742
190	Spinach vs Green mustard	p__Bacteroidota	c__Bacteroidia	o__Cytophagales	f__Microscillaceae	g__uncultured	2.70526	0.725484	0.00019232	0.00275742
191	Spinach vs Green mustard	p__Myxococcota	c__Myxococcia	o__Myxococcales	f__Anaeromyxobacteraceae	g__Anaeromyxobacter	2.65792	0.714784	0.000200416	0.00283666
192	Spinach vs Green mustard	p__Firmicutes	c__Clostridia	o__Clostridiales	f__Clostridiaceae	g__Clostridium_sensu_stricto_3	-2.3685	0.643557	0.000232937	0.00325522
193	Spinach vs Green mustard	p__Chloroflexi	c__Ktedonobacteria	o__Ktedonobacterales	f__JG30-KF-AS9	g__JG30-KF-AS9	-2.31253	0.640929	0.000308462	0.00425677
194	Spinach vs Green mustard	p__Firmicutes	c__Clostridia	o__Oscillospirales	f__Ruminococcaceae	g__Caproiciproducens	2.30297	0.63992	0.00031965	0.00435671
195	Spinach vs Green mustard	p__Firmicutes	c__Clostridia	o__Lachnospirales	f__Lachnospiraceae	g__uncultured	-1.47736	0.412245	0.000338776	0.00456108
196	Spinach vs Green mustard	p__Chloroflexi	c__Anaerolineae	o__SBR1031	f__SBR1031	g__SBR1031	2.50713	0.70187	0.000354158	0.00471073
197	Spinach vs Green mustard	p__Proteobacteria	c__Gammaproteobacteria	o__Xanthomonadales	f__Xanthomonadaceae	g__Lysobacter	2.4644	0.692496	0.000372657	0.00489778
198	Spinach vs Green mustard	p__Chloroflexi	c__Ktedonobacteria	o__C0119	f__C0119	g__C0119	2.33287	0.656866	0.000383013	0.00497467
199	Spinach vs Red mustard	p__Firmicutes	c__Clostridia	o__Clostridiales	f__Clostridiaceae	g__Clostridium_sensu_stricto_12	5.30305	0.646987	2.22045e-16	2.61124e-13
200	Spinach vs Red mustard	p__Acidobacteriota	c__Vicinamibacteria	o__Vicinamibacterales	f__uncultured	g__uncultured	-4.46437	0.650654	6.82077e-12	4.01061e-09
201	Spinach vs Red mustard	p__Firmicutes	c__Bacilli	o__Bacillales	f__Planococcaceae	g__Rummeliibacillus	4.24219	0.658655	1.18934e-10	4.66219e-08
202	Spinach vs Red mustard	p__Firmicutes	c__Clostridia	o__Clostridiales	f__Clostridiaceae	g__Clostridium_sensu_stricto_8	-4.11785	0.649102	2.23994e-10	6.58542e-08
203	Spinach vs Red mustard	p__Firmicutes	c__Desulfitobacteriia	o__Desulfitobacteriales	f__Desulfitobacteriaceae	g__Desulfosporosinus	-4.04076	0.650083	5.10765e-10	1.20132e-07
204	Spinach vs Red mustard	p__Bacteroidota	c__Bacteroidia	o__Chitinophagales	f__Chitinophagaceae	g__uncultured	4.00254	0.650164	7.45102e-10	1.22771e-07
205	Spinach vs Red mustard	p__Proteobacteria	c__Alphaproteobacteria	o__Sphingomonadales	f__Sphingomonadaceae	g__Sphingomonas	3.96074	0.644365	7.90974e-10	1.22771e-07
206	Spinach vs Red mustard	p__Firmicutes	c__Bacilli	o__Alicyclobacillales	f__Alicyclobacillaceae	g__Tumebacillus	-4.16455	0.678475	8.35179e-10	1.22771e-07
207	Spinach vs Red mustard	p__Firmicutes	c__Clostridia	o__Clostridiales	f__Caloramatoraceae	g__Fonticella	-3.93917	0.647053	1.14431e-09	1.49523e-07
208	Spinach vs Red mustard	p__Proteobacteria	c__Alphaproteobacteria	o__Rhizobiales	f__Xanthobacteraceae	g__Pseudolabrys	-3.90202	0.646026	1.54074e-09	1.81192e-07
209	Spinach vs Red mustard	p__Proteobacteria	c__Gammaproteobacteria	o__Burkholderiales	f__Comamonadaceae		-3.84677	0.645781	2.57278e-09	2.75054e-07
210	Spinach vs Red mustard	p__Gemmatimonadota	c__Gemmatimonadetes	o__Gemmatimonadales	f__Gemmatimonadaceae	g__uncultured	3.83318	0.645905	2.94578e-09	2.80955e-07
211	Spinach vs Red mustard	p__Actinobacteriota	c__Actinobacteria	o__Micrococcales	f__Microbacteriaceae		3.89207	0.656789	3.1058e-09	2.80955e-07
212	Spinach vs Red mustard	p__Proteobacteria	c__Alphaproteobacteria	o__Sphingomonadales	f__Sphingomonadaceae	g__Sphingomonas	3.87967	0.657735	3.66743e-09	3.08064e-07
213	Spinach vs Red mustard	p__Firmicutes	c__Bacilli	o__Bacillales			-3.82239	0.659197	6.68864e-09	5.10619e-07
214	Spinach vs Red mustard	p__Proteobacteria	c__Alphaproteobacteria	o__Caulobacterales	f__Caulobacteraceae	g__Brevundimonas	3.81313	0.658404	6.97704e-09	5.10619e-07
215	Spinach vs Red mustard	p__Firmicutes	c__Bacilli	o__Bacillales	f__Planococcaceae	g__Rummeliibacillus	3.86396	0.668272	7.38139e-09	5.10619e-07
216	Spinach vs Red mustard	p__Proteobacteria	c__Gammaproteobacteria	o__Xanthomonadales	f__Xanthomonadaceae		3.70955	0.643892	8.35499e-09	5.4586e-07
217	Spinach vs Red mustard	p__Proteobacteria	c__Gammaproteobacteria	o__Xanthomonadales	f__Xanthomonadaceae	g__Luteimonas	3.67852	0.644086	1.12171e-08	6.94278e-07
218	Spinach vs Red mustard	p__Proteobacteria	c__Gammaproteobacteria	o__Xanthomonadales	f__Xanthomonadaceae	g__Luteimonas	3.69176	0.648344	1.23995e-08	7.18673e-07
219	Spinach vs Red mustard	p__Firmicutes	c__Bacilli	o__Bacillales	f__Bacillaceae		3.6705	0.645275	1.28334e-08	7.18673e-07
220	Spinach vs Red mustard	p__Verrucomicrobiota	c__Verrucomicrobiae	o__Chthoniobacterales	f__Chthoniobacteraceae	g__Chthoniobacter	3.61572	0.643974	1.9691e-08	1.05257e-06
221	Spinach vs Red mustard	p__Actinobacteriota	c__Actinobacteria	o__Corynebacteriales	f__Nocardiaceae	g__Rhodococcus	3.64426	0.651076	2.17729e-08	1.11326e-06
222	Spinach vs Red mustard	p__Firmicutes	c__Clostridia	o__Clostridiales	f__Clostridiaceae	g__Clostridium_sensu_stricto_10	-3.79593	0.686348	3.19089e-08	1.56354e-06
223	Spinach vs Red mustard	p__Firmicutes	c__Bacilli	o__Bacillales	f__Planococcaceae	g__Psychrobacillus	3.55526	0.645376	3.61239e-08	1.69927e-06
224	Spinach vs Red mustard	p__Myxococcota	c__Polyangia	o__Haliangiales	f__Haliangiaceae	g__Haliangium	-3.58483	0.656355	4.71527e-08	2.13275e-06
225	Spinach vs Red mustard	p__Firmicutes	c__Bacilli	o__Bacillales	f__Planococcaceae	g__Domibacillus	3.60793	0.663559	5.41115e-08	2.35685e-06
226	Spinach vs Red mustard	p__Bacteroidota	c__Bacteroidia	o__Chitinophagales	f__Chitinophagaceae	g__Chitinophaga	-3.78427	0.719187	1.42596e-07	5.98902e-06
227	Spinach vs Red mustard	p__Bacteroidota	c__Bacteroidia	o__Chitinophagales	f__Chitinophagaceae	g__uncultured	3.39899	0.648028	1.56169e-07	6.32209e-06
228	Spinach vs Red mustard	p__Proteobacteria	c__Gammaproteobacteria	o__Pseudomonadales	f__Moraxellaceae	g__Acinetobacter	3.45107	0.658703	1.61278e-07	6.32209e-06
229	Spinach vs Red mustard	p__Proteobacteria	c__Gammaproteobacteria	o__Gammaproteobacteria_Incertae_Sedis	f__Unknown_Family	g__Acidibacter	-3.37624	0.645184	1.66794e-07	6.32739e-06
230	Spinach vs Red mustard	p__Firmicutes	c__Clostridia	o__Lachnospirales	f__Lachnospiraceae		-3.35845	0.646713	2.0681e-07	7.60027e-06
231	Spinach vs Red mustard	p__Gemmatimonadota	c__Gemmatimonadetes	o__Gemmatimonadales	f__Gemmatimonadaceae	g__uncultured	3.3952	0.657095	2.37911e-07	8.39985e-06
232	Spinach vs Red mustard	p__Proteobacteria	c__Alphaproteobacteria	o__Sphingomonadales	f__Sphingomonadaceae	g__Sphingomonas	3.4773	0.674173	2.49764e-07	8.39985e-06
233	Spinach vs Red mustard	p__Planctomycetota	c__Planctomycetes	o__Planctomycetales	f__uncultured	g__uncultured	3.33052	0.645737	2.49995e-07	8.39985e-06
234	Spinach vs Red mustard	p__Proteobacteria	c__Alphaproteobacteria	o__Dongiales	f__Dongiaceae	g__Dongia	-3.53774	0.689053	2.83349e-07	9.25605e-06
235	Spinach vs Red mustard	p__Acidobacteriota	c__Acidobacteriae	o__Acidobacteriales	f__uncultured	g__uncultured	-3.34594	0.655288	3.28931e-07	1.04547e-05
236	Spinach vs Red mustard	p__Firmicutes	c__Clostridia	o__Clostridiales	f__Clostridiaceae	g__Clostridium_sensu_stricto_10	-3.38411	0.671088	4.58961e-07	1.42036e-05
237	Spinach vs Red mustard	p__Chloroflexi	c__Anaerolineae	o__Anaerolineales	f__Anaerolineaceae	g__UTCFX1	-3.27941	0.652466	5.00351e-07	1.50875e-05
238	Spinach vs Red mustard	p__Proteobacteria	c__Gammaproteobacteria	o__Burkholderiales	f__Nitrosomonadaceae	g__mle1-7	-3.21345	0.646135	6.58075e-07	1.93474e-05
239	Spinach vs Red mustard	p__Proteobacteria	c__Alphaproteobacteria	o__Sphingomonadales	f__Sphingomonadaceae	g__Sphingomonas	-3.28963	0.675921	1.13373e-06	3.25187e-05
240	Spinach vs Red mustard	p__Proteobacteria	c__Alphaproteobacteria	o__Dongiales	f__Dongiaceae	g__Dongia	-3.24236	0.680721	1.90614e-06	5.3372e-05
241	Spinach vs Red mustard	p__Bacteroidota	c__Bacteroidia	o__Chitinophagales	f__Chitinophagaceae	g__Flavitalea	3.1018	0.654117	2.11654e-06	5.7885e-05
242	Spinach vs Red mustard	p__Proteobacteria	c__Alphaproteobacteria	o__Rhizobiales	f__Xanthobacteraceae	g__Pseudolabrys	3.06849	0.652464	2.56457e-06	6.85441e-05
243	Spinach vs Red mustard	p__Proteobacteria	c__Alphaproteobacteria	o__Sphingomonadales	f__Sphingomonadaceae	g__Sphingomonas	3.0568	0.65294	2.84648e-06	7.4388e-05
244	Spinach vs Red mustard	p__Bacteroidota	c__Bacteroidia	o__Chitinophagales	f__Chitinophagaceae	g__uncultured	3.05058	0.656901	3.41892e-06	8.74054e-05
245	Spinach vs Red mustard	p__Proteobacteria	c__Alphaproteobacteria	o__Dongiales	f__Dongiaceae	g__Dongia	3.2633	0.704418	3.61063e-06	9.03425e-05
246	Spinach vs Red mustard	p__Planctomycetota	c__Planctomycetes	o__Pirellulales	f__Pirellulaceae	g__Pirellula	-2.98298	0.651002	4.60237e-06	0.000110516
247	Spinach vs Red mustard	p__Firmicutes	c__Bacilli	o__Bacillales	f__Planococcaceae	g__Solibacillus	2.97104	0.648411	4.60482e-06	0.000110516
248	Spinach vs Red mustard	p__Acidobacteriota	c__Acidobacteriae	o__Acidobacteriales	f__uncultured	g__uncultured	-3.01369	0.670791	7.03153e-06	0.000165382
249	Spinach vs Red mustard	p__Proteobacteria	c__Alphaproteobacteria	o__Rhizobiales	f__Xanthobacteraceae		3.02994	0.684448	9.56288e-06	0.000218917
250	Spinach vs Red mustard	p__Firmicutes	c__Clostridia	o__Clostridiales	f__Clostridiaceae	g__Clostridium_sensu_stricto_13	-2.92296	0.660675	9.68e-06	0.000218917
251	Spinach vs Red mustard	p__Actinobacteriota	c__Thermoleophilia	o__Solirubrobacterales	f__67-14	g__67-14	-2.92378	0.661715	9.93956e-06	0.000220546
252	Spinach vs Red mustard	p__Firmicutes	c__Clostridia	o__Peptostreptococcales-Tissierellales	f__Sedimentibacteraceae	g__Sedimentibacter	-3.23961	0.734073	1.01855e-05	0.000221817
253	Spinach vs Red mustard	p__Proteobacteria	c__Gammaproteobacteria	o__Burkholderiales	f__SC-I-84	g__SC-I-84	-2.89487	0.658774	1.11114e-05	0.000236399
254	Spinach vs Red mustard	p__Gemmatimonadota	c__Gemmatimonadetes	o__Gemmatimonadales	f__Gemmatimonadaceae	g__uncultured	-2.91837	0.66455	1.12571e-05	0.000236399
255	Spinach vs Red mustard	p__Firmicutes	c__Desulfitobacteriia	o__Desulfitobacteriales	f__Desulfitobacteriaceae	g__Desulfitobacterium	-2.91969	0.672377	1.40975e-05	0.000290853
256	Spinach vs Red mustard	p__Firmicutes	c__Clostridia	o__Clostridiales	f__Oxobacteraceae	g__Oxobacter	-2.91684	0.673457	1.48341e-05	0.000300773
257	Spinach vs Red mustard	p__Firmicutes	c__Clostridia	o__Clostridiales	f__Clostridiaceae	g__Clostridium_sensu_stricto_10	-2.85317	0.660405	1.55789e-05	0.000310522
258	Spinach vs Red mustard	p__Proteobacteria	c__Gammaproteobacteria	o__Xanthomonadales	f__Rhodanobacteraceae		-2.82789	0.657267	1.68887e-05	0.000325989
259	Spinach vs Red mustard	p__Firmicutes	c__Bacilli	o__Bacillales	f__Bacillaceae	g__Pseudogracilibacillus	-2.91813	0.678284	1.69093e-05	0.000325989
260	Spinach vs Red mustard	p__Bacteroidota	c__Bacteroidia	o__Chitinophagales	f__Chitinophagaceae	g__Parafilimonas	2.89565	0.67627	1.85395e-05	0.000351652
261	Spinach vs Red mustard	p__Verrucomicrobiota	c__Verrucomicrobiae	o__Chthoniobacterales	f__Chthoniobacteraceae	g__Chthoniobacter	2.75384	0.650147	2.27815e-05	0.000425255
262	Spinach vs Red mustard	p__Firmicutes	c__Bacilli	o__Bacillales	f__Bacillaceae	g__Bacillus	-2.81617	0.6766	3.15135e-05	0.00057906
263	Spinach vs Red mustard	p__Actinobacteriota	c__Thermoleophilia	o__Gaiellales	f__Gaiellaceae	g__Gaiella	-2.73496	0.657738	3.20868e-05	0.000580525
264	Spinach vs Red mustard	p__Proteobacteria	c__Alphaproteobacteria	o__Azospirillales	f__Azospirillaceae	g__Azospirillum	2.65191	0.64767	4.23005e-05	0.000753717
265	Spinach vs Red mustard	p__Firmicutes	c__Clostridia	o__Clostridiales	f__Clostridiaceae	g__Clostridium_sensu_stricto_12	3.99189	0.986296	5.17993e-05	0.000909194
266	Spinach vs Red mustard	p__Firmicutes	c__Bacilli	o__Thermoactinomycetales	f__Thermoactinomycetaceae	g__Kroppenstedtia	-2.63055	0.65634	6.12601e-05	0.00105944
267	Spinach vs Red mustard	p__Firmicutes	c__Clostridia	o__Thermincolales	f__Thermincolaceae	g__Thermincola	-2.62419	0.667852	8.51907e-05	0.00145195
268	Spinach vs Red mustard	p__Proteobacteria	c__Gammaproteobacteria	o__Pseudomonadales	f__Pseudomonadaceae		3.93748	1.00442	8.84866e-05	0.00148657
269	Spinach vs Red mustard	p__Gemmatimonadota	c__Gemmatimonadetes	o__Gemmatimonadales	f__Gemmatimonadaceae	g__Gemmatimonas	-2.52413	0.650669	0.000104762	0.00173521
270	Spinach vs Red mustard	p__Firmicutes	c__Clostridia	o__Clostridiales	f__Clostridiaceae	g__Clostridium_sensu_stricto_12	2.48106	0.644945	0.000119604	0.00195353
271	Spinach vs Red mustard	p__Abditibacteriota	c__Abditibacteria	o__Abditibacteriales	f__Abditibacteriaceae	g__Abditibacterium	2.50745	0.660928	0.000148342	0.00238973
272	Spinach vs Red mustard	p__Methylomirabilota	c__Methylomirabilia	o__Rokubacteriales	f__Rokubacteriales	g__Rokubacteriales	-2.57856	0.687289	0.000175582	0.00279033
273	Spinach vs Red mustard	p__Acidobacteriota	c__Acidobacteriae	o__Acidobacteriales			-2.4395	0.651796	0.000182031	0.00285424
274	Spinach vs Red mustard	p__Firmicutes	c__Bacilli	o__Bacillales	f__Bacillaceae	g__Pseudogracilibacillus	2.35238	0.649197	0.00029061	0.00449681

## Sheet: metagenomeSeq_fungi
Additional file: metagenomeSeq analysis analysis showing differentially abundant fungal taxa in different green manured and non-amended soils
	compare	Kingdom	Phylum	Class	Order	Family	Genus	logFC	se	pvalues	adjPvalues*		* only adjPvalues of ≤ 0.05 are listed here
1	Green mustard vs Control	k__Fungi	p__Ascomycota					3.97514	0.740682	8.01178e-08	1.24183e-05
2	Green mustard vs Control	k__Fungi	p__Ascomycota	c__Dothideomycetes				3.39539	0.673666	4.65143e-07	3.60486e-05
3	Green mustard vs Control	k__Fungi	p__Ascomycota	c__Sordariomycetes	o__Hypocreales	f__Nectriaceae	g__Fusarium	-2.03118	0.576416	0.000425381	0.021978
4	Green mustard vs Control	k__Fungi	p__Basidiomycota	c__Agaricomycetes	o__Agaricales			-3.25507	0.984553	0.0009459	0.0366536
5	Green mustard vs Control	k__Fungi	p__Ascomycota	c__Sordariomycetes	o__Hypocreales	f__Nectriaceae		2.8338	0.895192	0.00154774	0.04798
6	Spinach vs Control	k__Fungi	p__Ascomycota	c__Sordariomycetes	o__Hypocreales	f__Stachybotryaceae		3.54879	0.493775	6.61915e-13	9.333e-11
7	Spinach vs Control	k__Fungi	p__Ascomycota	c__Sordariomycetes	o__Hypocreales			3.70686	0.583783	2.15689e-10	1.52061e-08
8	Spinach vs Control	k__Fungi	p__Basidiomycota	c__Tremellomycetes	o__Tremellales	f__Rhynchogastremataceae	g__Papiliotrema	6.79775	1.4631	3.3822e-06	0.00014074
9	Spinach vs Control	k__Fungi	p__Basidiomycota	c__Tremellomycetes	o__Tremellales	f__Rhynchogastremataceae	g__Papiliotrema	3.35775	0.728082	3.99262e-06	0.00014074
10	Spinach vs Control	k__Fungi	p__Ascomycota	c__Dothideomycetes	o__Pleosporales	f__Didymosphaeriaceae	g__Paraphaeosphaeria	-7.02513	1.54538	5.47033e-06	0.000154263
11	Spinach vs Control	k__Fungi	p__Ascomycota	c__Sordariomycetes	o__Hypocreales	f__Nectriaceae	g__Neonectria	1.96147	0.483546	4.98308e-05	0.00117102
12	Spinach vs Control	k__Fungi	p__Ascomycota	c__Sordariomycetes	o__Sordariales	f__Chaetomiaceae		-5.31263	1.53214	0.000525395	0.0092703
13	Spinach vs Control	k__Fungi	p__Basidiomycota	c__Tremellomycetes				-2.16626	0.624793	0.000525974	0.0092703
14	Spinach vs Control	k__Fungi	p__Ascomycota	c__Sordariomycetes	o__Sordariales	f__Chaetomiaceae		-1.51031	0.451147	0.00081481	0.0122477
15	Spinach vs Control	k__Fungi	p__Ascomycota	c__Sordariomycetes	o__Sordariales	f__Chaetomiaceae	g__Chaetomium	-1.52338	0.457479	0.000868632	0.0122477
16	Spinach vs Control	k__Fungi	p__Ascomycota	c__Sordariomycetes	o__Hypocreales	f__Nectriaceae	g__Fusarium	-1.29816	0.445836	0.00359431	0.0460726
17	Spinach vs Green mustard	k__Fungi	p__Basidiomycota	c__Tremellomycetes	o__Tremellales	f__Rhynchogastremataceae	g__Papiliotrema	6.31677	0.905507	3.03801e-12	3.73676e-10
18	Spinach vs Green mustard	k__Fungi	p__Ascomycota	c__Sordariomycetes	o__Hypocreales			3.18649	0.47488	1.94509e-11	1.19623e-09
19	Spinach vs Green mustard	k__Fungi	p__Basidiomycota	c__Tremellomycetes	o__Tremellales	f__Rhynchogastremataceae	g__Papiliotrema	3.13895	0.681156	4.0602e-06	0.000166468
20	Spinach vs Green mustard	k__Fungi	p__Ascomycota	c__Sordariomycetes	o__Hypocreales	f__Stachybotryaceae		2.68589	0.636425	2.44002e-05	0.000750306
21	Spinach vs Green mustard	k__Fungi	p__Ascomycota	c__Dothideomycetes				-3.7206	0.89692	3.35115e-05	0.000807072
22	Spinach vs Green mustard	k__Fungi	p__Ascomycota	c__Sordariomycetes	o__Sordariales	f__Chaetomiaceae		-3.73152	0.907659	3.93694e-05	0.000807072
23	Spinach vs Green mustard	k__Fungi	p__Ascomycota					-4.12704	1.14765	0.000323037	0.00567622
24	Spinach vs Green mustard	k__Fungi	p__Ascomycota	c__Sordariomycetes	o__Hypocreales	f__Nectriaceae	g__Fusarium	5.13885	1.48493	0.000538855	0.0082849
25	Spinach vs Green mustard	k__Fungi	p__Ascomycota	c__Eurotiomycetes	o__Eurotiales	f__Aspergillaceae	g__Penicillium	-3.01152	0.892356	0.000738713	0.0100957
26	Spinach vs Green mustard	k__Fungi	p__Ascomycota	c__Dothideomycetes	o__Pleosporales	f__Didymellaceae		6.48417	1.94857	0.00087579	0.0101746
27	Spinach vs Green mustard	k__Fungi	p__Ascomycota	c__Pezizomycetes	o__Pezizales	f__Pyronemataceae	g__Wilcoxina	2.39488	0.722004	0.00090992	0.0101746
28	Spinach vs Green mustard	k__Fungi	p__Ascomycota	c__Sordariomycetes	o__Sordariales	f__Chaetomiaceae		-1.24405	0.388404	0.00136019	0.0139419
29	Spinach vs Green mustard	k__Fungi	p__Ascomycota	c__Sordariomycetes	o__Hypocreales	f__Nectriaceae		-4.72832	1.57653	0.00270701	0.0238404
30	Spinach vs Green mustard	k__Fungi	p__Ascomycota	c__Dothideomycetes	o__Botryosphaeriales	f__Botryosphaeriaceae	g__Neofusicoccum	-2.77631	0.925914	0.00271354	0.0238404
31	Spinach vs Green mustard	k__Fungi	p__Ascomycota	c__Sordariomycetes	o__Hypocreales	f__Nectriaceae		-4.05712	1.38482	0.00339278	0.0278208
32	Spinach vs Red mustard	k__Fungi	p__Ascomycota	c__Sordariomycetes	o__Hypocreales	f__Stachybotryaceae		3.45797	0.434683	1.77636e-15	2.64677e-13
33	Spinach vs Red mustard	k__Fungi	p__Ascomycota	c__Sordariomycetes	o__Hypocreales			3.16922	0.52675	1.78173e-09	1.32739e-07
34	Spinach vs Red mustard	k__Fungi	p__Ascomycota	c__Dothideomycetes	o__Pleosporales	f__Didymosphaeriaceae	g__Paraphaeosphaeria	-8.18046	2.11889	0.000113051	0.00561486
35	Spinach vs Red mustard	k__Fungi	p__Basidiomycota	c__Tremellomycetes				-1.54028	0.456597	0.0007425	0.0276581
36	Spinach vs Red mustard	k__Fungi	p__Ascomycota	c__Sordariomycetes	o__Hypocreales	f__Stachybotryaceae		1.72678	0.545661	0.00155318	0.0462848
